# Supplementary material for: Co-existence of overweight/obesity and stunting: it’s prevalence and associated factors among under - five children in Addis Ababa, Ethiopia
Source: BMC Pediatr. 2022 Jun 29;22:377. doi: 10.1186/s12887-022-03445-5 (PMC9241306; doi:10.1186/s12887-022-03445-5)
Supplement: Supplementary file 1 — Additional file 1. [file 12887_2022_3445_MOESM1_ESM.xlsx]

## Sheet: Alem data 2021
Surveydate	ID	Heightcm	WHZ	HAZ	WAZ	BAZ	N201Whatistheageofyourchild	N202Sexofyourchild	N301Whatisyoureducationallevel	N302Whatisyouroccupation	Otherspecify	N303Whatisyourspouseseducationlevel	N304Headofthehousehold	N3051Homeownership	Otherspecify1	N3052Totalnumberofrooms	N3053Numberofindividualspersleepingroom	N3054Mainconstructionmaterialsusedfortheroof	Otherspecify3	N3055Mainconstructionmaterialsusedforthefloor	Otherspecify4	N3056Mainconstructionmaterialsusedforexteriorwalls	Otherspecify2	N3057Availabilityoflatrine	N3058Whatkindoftoiletfacilitydoesyourhouseholdhave	Otherspecify5	N3059Whatisthemainsourceofdrinkingwater	Otherspecify6	Electriclight	Radiodevice	Television	Nonmobiletelephone	Computer	Refrigerator	Tableavailability	Sofaavailability	Chairavailability	AbedwithcottonSpongespringmatters1	ElectricMitad	Solar	Awatch	Amobilephone	Abicycle	Amotorcycle	Acarortruck	Bajaj	N30512Whattypeoffuelmainlyuseforcooking1	N30513Doesanymemberofthishouseholdhaveabankaccount	N401Whatisyourmaritalstatus
5/25/2021	1	71	1.48	-1.22	0.51	1.63	10	Male	Diploma	Government employee		Secondary school	Both	Other	belongs to a family	3	3	Metal/corrugated iron		Cement		Stone with lime/cement		1	Flush/pour flush to sewer system/septic tank/pit latrine	#NULL!	Piped into dwelling/yard/plot		1	1	1	0	0	1	1	1	1	1	1	0	1	1	0	0	0	0	Electricity	1	Married
5/24/2021	2	97	-2.51	-0.61	-2.06	-2.6	42	Female	Primary school	House wife		Secondary school	Father	Private		4	2	Cement		Ceramic Tiles		Stone with mud		1	Flush/pour flush to sewer system/septic tank/pit latrine	#NULL!	Piped into dwelling/yard/plot		1	1	1	0	0	1	1	1	1	1	1	0	0	1	0	0	0	0	Electricity	1	Married
5/25/2021	3	70	1.43	-0.99	0.54	1.49	9	Male	No education	House wife		Primary school	Father	Rent		2	2	Metal/corrugated iron		Vinyl or asphalt strips/plastic tile		Stone with mud		1	Pit latrine with slab	#NULL!	Piped into dwelling/yard/plot		1	1	1	0	0	0	1	1	1	1	1	0	0	1	0	0	0	0	Electricity	1	Married
5/24/2021	4	95	-0.32	-0.12	-0.26	-0.33	36	Female	Secondary school	House wife		Diploma	Father	Rent		3	2	Metal/corrugated iron		Vinyl or asphalt strips/plastic tile		Wood with Mud		1	Flush/pour flush to sewer system/septic tank/pit latrine	#NULL!	Piped into dwelling/yard/plot		1	1	1	0	0	1	1	1	1	1	1	0	0	1	0	0	0	0	Electricity	1	Married
5/25/2021	5	96	0.27	-1.44	-0.68	0.33	47	Female	Secondary school	House wife		Secondary school	Father	Rent		2	3	Metal/corrugated iron		Earth/sand		Stone with lime/cement		1	Ventilated improved pit latrine	#NULL!	Piped into dwelling/yard/plot		1	1	1	0	0	0	1	1	1	1	1	0	0	1	0	0	0	0	Electricity	1	Married
5/25/2021	6	75	-1.24	-1.23	-1.46	-1.03	15	Female	Primary school	House wife		Primary school	Father	Rent		1	3	Cardboard		Earth/sand		Stone with lime/cement		1	Pit latrine with slab	#NULL!	Piped into dwelling/yard/plot		1	1	1	0	0	0	1	1	1	1	1	0	1	1	0	0	0	0	Electricity	1	Married
5/26/2021	7	75	0.25	1.31	0.77	0.06	9	Male	Secondary school	House wife		Secondary school	Father	Private		4	2	Wood		Ceramic Tiles		Stone with lime/cement		1	Flush/pour flush to sewer system/septic tank/pit latrine	#NULL!	Piped into dwelling/yard/plot		1	1	1	0	1	1	1	1	1	1	1	0	1	1	0	0	0	0	Electricity	1	Married
5/26/2021	8	69	4.44	-1.49	2.62	4.6	9	Male	Primary school	House wife		Primary school	Father	Rent		1	3	Metal/corrugated iron		Vinyl or asphalt strips/plastic tile		Cement		1	Pit latrine with slab	#NULL!	Piped into dwelling/yard/plot		1	1	1	0	0	0	1	1	1	1	0	0	0	1	0	0	0	0	Electricity	1	Married
5/26/2021	9	81	-1.59	-0.75	-1.52	-1.56	21	Female	Secondary school	Non-government employee		Primary school	Both	Rent		1	3	Metal/corrugated iron		Vinyl or asphalt strips/plastic tile		Stone with lime/cement		1	Ventilated improved pit latrine	#NULL!	Piped into dwelling/yard/plot		1	1	1	0	0	0	1	1	1	1	1	0	1	1	0	0	0	0	Electricity	1	Married
5/26/2021	10	96	-0.61	-0.56	-0.73	-0.61	40	Female	No education	House wife		Primary school	Father	Rent		1	3	Metal/corrugated iron		Vinyl or asphalt strips/plastic tile		Wood with Mud		1	Shared facility	#NULL!	Piped into dwelling/yard/plot		1	1	1	0	0	0	1	1	1	1	0	0	0	1	0	0	0	0	Electricity	0	Married
5/27/2021	11	68	-0.74	-2.59	-1.96	-0.57	10	Male	Degree & above	Government employee		Degree & above	Both	Private		7	5	Metal/corrugated iron		Ceramic Tiles		Wood with Mud		1	Ventilated improved pit latrine	#NULL!	Piped into dwelling/yard/plot		1	1	1	0	1	1	1	1	1	1	1	0	1	1	0	0	0	0	Electricity	1	Married
5/27/2021	12	85	-1.37	-0.91	-1.44	-1.31	23	Male	Secondary school	Self-employee		Secondary school	Mother	Rent		1	2	Metal/corrugated iron		Vinyl or asphalt strips/plastic tile		Wood with Mud		1	Shared facility	#NULL!	Piped into dwelling/yard/plot		1	1	1	0	0	0	1	0	1	1	0	0	0	1	0	0	0	0	Electricity	1	Single
5/27/2021	13	91	0.18	0.08	0.24	0.22	30	Female	Primary school	House wife		No education	Father	Government		1	2	Metal/corrugated iron		Vinyl or asphalt strips/plastic tile		Wood with Mud		1	Flush/pour flush not to sewer/septic tank/ pit latrine	#NULL!	Piped into dwelling/yard/plot		1	1	1	0	0	0	1	0	1	1	0	0	0	0	0	0	0	0	Wood	0	Single
5/25/2021	14	71	1.48	-0.79	0.71	1.56	9	Male	Primary school	House wife		Secondary school	Father	Rent		4	2	Metal/corrugated iron		Vinyl or asphalt strips/plastic tile		Stone with lime/cement		1	Flush/pour flush to sewer system/septic tank/pit latrine	#NULL!	Piped into dwelling/yard/plot		1	1	1	1	0	1	1	1	1	1	1	0	1	1	0	0	0	0	Electricity	1	Married
5/26/2021	15	75	-1.08	-0.91	-1.21	-0.93	13	Male	Diploma	Self-employee		Diploma	Both	Rent		2	3	Metal/corrugated iron		Vinyl or asphalt strips/plastic tile		Wood with Mud		1	Shared facility	#NULL!	Piped into dwelling/yard/plot		1	1	1	0	0	1	1	1	1	1	1	0	0	1	0	0	0	0	Electricity	1	Married
5/26/2021	16	91	-0.35	-1.72	-1.22	-0.18	40	Female	Secondary school	House wife		Primary school	Father	Rent		2	2	Metal/corrugated iron		Cement		Bricks		1	Ventilated improved pit latrine	#NULL!	Piped into dwelling/yard/plot		1	1	1	0	0	1	1	1	1	1	1	0	1	1	0	0	0	0	Electricity	1	Married
5/26/2021	17	86	-1.47	0.5	-0.78	-1.59	21	Male	Primary school	House wife		Secondary school	Father	Rent		2	3	Metal/corrugated iron		Vinyl or asphalt strips/plastic tile		Cement blocks		1	Ventilated improved pit latrine	#NULL!	Piped into dwelling/yard/plot		1	1	1	0	0	0	1	1	1	1	1	0	1	1	0	0	0	0	Electricity	1	Married
5/24/2021	18	88	-3.18	-2.01	-3.16	-2.9	34	Male	Primary school	House wife		Secondary school	Father	Rent		1	3	Metal/corrugated iron		Cement		Wood with Mud		1	Shared facility	#NULL!	Piped to neighbor		1	1	1	0	0	1	1	1	1	1	1	0	0	1	0	0	0	0	Electricity	1	Married
5/25/2021	19	92	0.23	2.01	1.18	0.02	22	Male	Secondary school	House wife		Secondary school	Father	Rent		1	3	Metal/corrugated iron		Vinyl or asphalt strips/plastic tile		Stone with lime/cement		1	Flush/pour flush to sewer system/septic tank/pit latrine	#NULL!	Piped into dwelling/yard/plot		1	1	1	0	0	0	1	1	1	1	1	0	1	1	0	0	0	0	Electricity	1	Married
5/31/2021	20	80	0.14	-0.52	-0.17	0.21	17	Male	Primary school	House wife		Secondary school	Father	Private		2	4	Metal/corrugated iron		Vinyl or asphalt strips/plastic tile		Stone with lime/cement		1	Flush/pour flush to sewer system/septic tank/pit latrine	#NULL!	Piped to neighbor		1	1	1	0	0	1	1	1	1	1	1	0	0	1	0	0	0	0	Electricity	1	Married
5/31/2021	21	88	-2.27	-3.04	-3.39	-1.97	44	Female	Degree & above	Government employee		Degree & above	Both	Rent		3	2	Metal/corrugated iron		Vinyl or asphalt strips/plastic tile		Cement		1	Pit latrine with slab	#NULL!	Piped into dwelling/yard/plot		1	0	1	0	1	1	1	1	1	1	1	0	1	1	0	0	1	0	Electricity	1	Married
5/31/2021	22	59	2.35	-4.2	-1.24	1.77	6	Male	Primary school	Self-employee		Diploma	Both	Rent		1	3	Metal/corrugated iron		Vinyl or asphalt strips/plastic tile		Wood with Mud		1	Shared facility	#NULL!	Piped into dwelling/yard/plot		1	0	1	0	0	0	1	0	1	1	1	0	1	1	0	0	0	0	Electricity	1	Married
5/31/2021	23	63	0.39	-2.31	-1.23	0.2	6	Male	Secondary school	House wife		Diploma	Both	Rent		2	2	Metal/corrugated iron		Cement		Wood with Mud		1	Shared facility	#NULL!	Piped into dwelling/yard/plot		1	1	1	0	0	1	1	1	1	1	1	0	1	1	0	0	0	0	Electricity	1	Married
5/31/2021	24	92	-0.12	-2.01	-1.26	0.05	44	Female	Primary school	Merchant		Primary school	Both	Rent		2	2	Metal/corrugated iron		Vinyl or asphalt strips/plastic tile		Wood with Mud		1	Shared facility	#NULL!	Piped into dwelling/yard/plot		1	0	1	0	0	0	1	1	1	1	1	0	1	1	0	0	0	0	Electricity	1	Married
5/31/2021	25	78	-0.25	-3.53	-2.05	0.41	26	Male	Secondary school	Merchant		Diploma	Both	Rent		2	3	Metal/corrugated iron		Vinyl or asphalt strips/plastic tile		Wood with Mud		1	Shared facility	#NULL!	Public tap/standpipe		1	0	1	0	0	0	1	0	1	1	1	0	1	1	0	0	0	0	Charcoal	1	Married
5/31/2021	26	101	-1.15	-0.38	-1	-1.19	47	Female	Degree & above	Government employee		Degree & above	Both	Private		4	2	Metal/corrugated iron		Carpet		Cement blocks		1	Flush/pour flush to sewer system/septic tank/pit latrine	#NULL!	Piped into dwelling/yard/plot		1	1	1	0	1	1	1	1	1	1	1	0	1	1	0	0	1	0	Electricity	1	Married
5/31/2021	27	107	-1.83	0.66	-0.8	-1.94	49	Male	Diploma	Merchant		Secondary school	Both	Rent		2	2	Metal/corrugated iron		Vinyl or asphalt strips/plastic tile		Wood with Mud		1	Shared facility	#NULL!	Public tap/standpipe		1	0	1	0	0	0	1	1	1	1	1	0	1	1	0	0	0	0	Charcoal	1	Married
5/31/2021	28	83	1.91	-0.87	0.97	2.08	24	Female	No education	House wife		No education	Both	Other	church	1	4	Rustic mat/ plastic sheet		Earth/sand		Other	plastic	0		#NULL!	Other	pipe water from church	0	0	0	0	0	0	0	0	0	0	0	0	0	0	0	0	0	0	Wood	0	Married
5/31/2021	29	83	2.61	-4.94	-1.31	3.26	49	Male	Secondary school	Merchant		Secondary school	Both	Rent		1	3	Metal/corrugated iron		Vinyl or asphalt strips/plastic tile		Wood with Mud		1	Shared facility	#NULL!	Public tap/standpipe		1	0	1	0	0	0	1	1	1	1	1	0	0	1	0	0	0	0	Electricity	1	Married
5/31/2021	30	106	-1.61	1.85	-0.03	-1.89	40	Male	Degree & above	Non-government employee		Degree & above	Both	Private		4	2	Metal/corrugated iron		Vinyl or asphalt strips/plastic tile		Cement blocks		1	Pit latrine with slab	#NULL!	Piped into dwelling/yard/plot		1	0	1	0	1	1	1	1	1	1	1	0	1	1	0	0	1	0	Electricity	1	Married
5/31/2021	31	95	-2.02	1.8	-0.45	-2.42	26	Male	No education	Merchant		Secondary school	Both	Rent		1	6	Metal/corrugated iron		Vinyl or asphalt strips/plastic tile		Wood with Mud		1	Shared facility	#NULL!	Piped into dwelling/yard/plot		1	0	1	0	0	0	1	0	1	1	0	0	0	1	0	0	0	0	Charcoal	1	Married
5/26/2021	32	91	-0.12	-0.75	-0.46	-0.01	32	Male	Diploma	Government employee		Diploma	Both	Rent		1	3	Metal/corrugated iron		Vinyl or asphalt strips/plastic tile		Cement blocks		1	Pit latrine with slab	#NULL!	Piped into dwelling/yard/plot		1	0	1	0	0	1	1	0	1	1	1	0	1	1	0	0	0	0	Electricity	1	Married
5/26/2021	33	64	-0.93	-1	-1.35	-1.06	6	Female	Secondary school	Merchant		Secondary school	Both	Rent		1	4	Metal/corrugated iron		Vinyl or asphalt strips/plastic tile		Wood with Mud		1	Pit latrine with slab	#NULL!	Public tap/standpipe		1	0	1	0	0	0	1	0	1	1	1	0	1	1	0	0	0	0	Charcoal	1	Married
5/31/2021	34	66	-1.68	0.02	-1.27	-1.75	6	Female	Secondary school	Merchant		Secondary school	Both	Rent		3	2	Metal/corrugated iron		Vinyl or asphalt strips/plastic tile		Wood with Mud		1	Pit latrine with slab	#NULL!	Piped into dwelling/yard/plot		1	0	1	0	0	1	1	1	1	1	1	0	1	1	0	0	0	0	Electricity	1	Married
5/31/2021	35	83	-3.04	-1.05	-2.74	-3.09	23	Female	No education	House wife		Secondary school	Father	Government		2	2	Metal/corrugated iron		Vinyl or asphalt strips/plastic tile		Cement		1	Pit latrine with slab	#NULL!	Piped into dwelling/yard/plot		1	1	1	0	0	0	1	1	1	1	1	0	1	1	0	0	0	0	Kerosene	1	Married
5/31/2021	36	86	0.34	-1.59	-0.62	0.54	31	Female	Primary school	Merchant		Secondary school	Both	Rent		1	4	Metal/corrugated iron		Earth/sand		Wood with Mud		1	Shared facility	#NULL!	Public tap/standpipe		1	0	1	0	0	0	1	0	1	0	0	0	0	1	0	0	0	0	Wood	1	Married
5/27/2021	37	90	1.02	-1.93	-0.38	1.31	37	Male	Primary school	House wife		Secondary school	Father	Rent		1	3	Metal/corrugated iron		Vinyl or asphalt strips/plastic tile		Wood with Mud		1	Shared facility	#NULL!	Piped into dwelling/yard/plot		1	0	1	0	0	0	1	0	1	1	1	0	0	1	0	0	0	0	Charcoal	1	Married
5/27/2021	38	80	-0.68	-2.64	-1.89	-0.28	25	Male	Degree & above	Government employee		Degree & above	Both	Private		4	2	Metal/corrugated iron		Cement		Cement blocks		1	Shared facility	#NULL!	Piped into dwelling/yard/plot		1	0	1	0	1	1	1	1	1	1	1	0	1	1	0	0	1	0	Electricity	1	Married
5/27/2021	39	100	-1.14	-1.59	-1.7	-1.03	54	Male	Diploma	Non-government employee		Degree & above	Both	Rent		2	3	Metal/corrugated iron		Vinyl or asphalt strips/plastic tile		Wood with Mud		1	Shared facility	#NULL!	Piped into dwelling/yard/plot		1	0	1	0	0	0	1	1	1	1	1	0	1	1	0	0	0	0	Electricity	1	Married
5/27/2021	40	72	-0.27	-3.34	-1.9	0.36	20	Female	Secondary school	Merchant		Secondary school	Both	Rent		1	1	Metal/corrugated iron		Vinyl or asphalt strips/plastic tile		Wood with Mud		1	Shared facility	#NULL!	Piped into dwelling/yard/plot		1	0	1	0	0	0	1	0	1	0	1	0	0	1	0	0	0	0	Electricity	1	Married
5/21/2021	41	72	1.22	-2.3	-0.16	1.66	14	Male	No education	House wife		Secondary school	Father	Rent		1	3	Metal/corrugated iron		Vinyl or asphalt strips/plastic tile		Stone with mud		1	Shared facility	#NULL!	Public tap/standpipe		1	0	0	0	0	0	1	0	1	0	1	0	0	1	0	0	0	0	Wood	1	Married
5/21/2021	42	90	0.11	-0.27	-0.03	0.16	28	Male	Diploma	Non-government employee		Diploma	Both	Rent		1	2	Metal/corrugated iron		Vinyl or asphalt strips/plastic tile		Wood with Mud		1	Shared facility	#NULL!	Piped into dwelling/yard/plot		1	0	1	0	0	0	1	0	1	1	1	0	0	1	0	0	0	0	Electricity	1	Married
44202	43	65	-0.13	-1.92	-1.23	-0.15	8	Female	Degree & above	Self-employee		Degree & above	Both	Rent		2	2	Metal/corrugated iron		Vinyl or asphalt strips/plastic tile		Wood with Mud		1	Shared facility	#NULL!	Piped into dwelling/yard/plot		1	0	1	0	0	0	1	1	1	1	1	0	1	1	0	0	0	0	Electricity	1	Married
44202	44	80	-2	0.03	-1.48	-2.17	16	Male	Primary school	Merchant		Secondary school	Both	Rent		1	3	Metal/corrugated iron		Vinyl or asphalt strips/plastic tile		Wood with Mud		1	Shared facility	#NULL!	Public tap/standpipe		1	0	0	0	0	0	1	0	1	1	1	0	0	1	0	0	0	0	Electricity	1	Married
44202	45	84	-0.47	-2.32	-1.61	-0.17	29	Male	No education	House wife		Primary school	Father	Rent		1	3	Metal/corrugated iron		Earth/sand		Wood with Mud		1	Pit latrine without slab	#NULL!	Public tap/standpipe		1	0	0	0	0	0	1	0	1	0	0	0	0	1	0	0	0	0	Charcoal	1	Married
5/26/2021	46	70	0.11	0.39	0.22	0.01	6	Male	Primary school	House wife		Secondary school	Father	Government		1	5	Metal/corrugated iron		Earth/sand		Wood with Mud		0		#NULL!	Public tap/standpipe		1	1	0	0	0	0	1	0	1	0	0	0	1	1	0	0	0	0	Charcoal	0	Widowed
5/25/2021	47	85	2.95	-0.65	1.86	3.09	23	Male	Secondary school	Self-employee		Secondary school	Both	Government		2	3	Metal/corrugated iron		Cement		Cement blocks		0		#NULL!	Piped to neighbor		1	1	1	0	0	0	1	1	1	1	0	0	1	1	0	0	0	0	Charcoal	1	Married
5/25/2021	48	92	-0.34	-0.68	-0.57	-0.26	33	Male	Diploma	Government employee		Diploma	Both	Rent		2	2	Metal/corrugated iron		Cement		Cement blocks		1	Shared facility	#NULL!	Piped into dwelling/yard/plot		1	0	1	0	0	1	1	1	1	1	1	0	1	1	0	0	0	0	Kerosene	1	Married
5/24/2021	49	77	-0.17	-2.88	-1.69	0.27	24	Female	No education	Other	Godana Tedadari	No education	Mother	Other	Godana	0	0	Other	Godana	Other	Godana	Other		0		#NULL!	Other	Godana Tedadari	0	0	0	0	0	0	0	0	0	0	0	0	0	0	0	0	0	0	Other	0	Separated
5/24/2021	50	80	-0.09	-2.57	-1.42	0.34	25	Male	Secondary school	Non-government employee		Secondary school	Both	Rent		1	4	Metal/corrugated iron		Cement		Cement blocks		1	Shared facility	#NULL!	Piped into dwelling/yard/plot		1	0	1	0	0	0	1	1	1	1	0	0	1	1	0	0	0	0	Kerosene	1	Married
5/27/2021	51	79	-1.24	-0.37	-1.07	-1.23	18	Female	Diploma	Self-employee		Diploma	Both	Rent		2	3	Cement		Cement		Bricks		1	Pit latrine with slab	#NULL!	Piped into dwelling/yard/plot		1	1	1	0	0	1	1	1	1	1	0	0	1	1	1	0	0	0	Electricity	1	Married
5/27/2021	52	92	-0.34	-0.65	-0.55	-0.26	33	Male	Primary school	House wife		Secondary school	Father	Rent		1	4	Other	Abujedi	Vinyl or asphalt strips/plastic tile		Other	corregated iron	0		#NULL!	Public tap/standpipe		1	1	0	0	0	0	1	0	1	0	0	0	1	1	0	0	0	0	Wood	0	Married
5/26/2021	53	96	0.58	0.43	0.62	0.47	33	Male	Secondary school	House wife		Degree & above	Father	Private		4	2	Cement		Cement		Cement blocks		1	Pit latrine with slab	#NULL!	Piped into dwelling/yard/plot		1	1	1	0	0	1	1	1	1	1	1	0	1	1	0	0	0	1	Electricity	1	Married
5/26/2021	54	86	1.21	-1.22	0.24	1.41	29	Female	No education	Other	Godana Tedadari	No education	Mother	Other	Godana	0	0	Other	Godana	Other	Godana	Other		0		#NULL!	Other	Godana	0	0	0	0	0	0	0	0	0	0	0	0	1	0	0	0	0	0	Wood	0	Widowed
5/25/2021	55	79	2.76	1.64	2.71	2.54	13	Female	Degree & above	Government employee		Degree & above	Both	Rent		2	4	Ceramic tiles		Ceramic Tiles		Cement		1	Flush/pour flush to sewer system/septic tank/pit latrine	#NULL!	Piped into dwelling/yard/plot		1	1	1	0	1	1	1	1	1	1	1	0	1	1	0	0	1	0	Electricity	1	Married
5/26/2021	56	68	-0.97	-0.31	-0.93	-1.05	7	Female	Secondary school	Self-employee		Diploma	Both	Government		2	2	Metal/corrugated iron		Vinyl or asphalt strips/plastic tile		Wood with Mud		0		#NULL!	Piped to neighbor		1	1	1	0	0	0	1	1	1	1	0	0	1	1	0	0	0	0	Charcoal	1	Married
5/26/2021	57	71	-0.65	-0.59	-0.82	-0.65	9	Male	Secondary school	Self-employee		Secondary school	Mother	Government		2	5	Rustic mat/ plastic sheet		Vinyl or asphalt strips/plastic tile		Wood with Mud		0		#NULL!	Public tap/standpipe		1	1	1	0	0	0	1	0	1	0	0	0	1	1	0	0	0	0	Charcoal	1	Married
5/25/2021	58	78	-0.39	-0.03	-0.29	-0.41	16	Female	Primary school	House wife		Secondary school	Father	Government		1	3	Metal/corrugated iron		Wood planks		Wood with Mud		0		#NULL!	Public tap/standpipe		1	1	0	0	0	0	1	1	0	0	0	0	1	1	0	0	0	0	Charcoal	0	Married
5/24/2021	59	85	0.39	-0.59	0.02	0.5	25	Female	No education	House wife		Primary school	Father	Government		1	3	Metal/corrugated iron		Carpet		Wood with Mud		0		#NULL!	Public tap/standpipe		1	1	0	0	0	0	1	0	1	0	0	0	1	1	0	0	0	0	Wood	0	Married
5/24/2021	60	70	-0.63	0.39	-0.33	-0.73	6	Male	Secondary school	Self-employee		Diploma	Both	Rent		2	2	Cement		Cement		Cement blocks		1	Flush/pour flush to sewer system/septic tank/pit latrine	#NULL!	Piped into dwelling/yard/plot		1	1	1	0	0	1	1	1	1	1	1	0	1	1	1	0	0	0	Electricity	1	Married
5/21/2021	61	78	-1.39	-0.65	-1.32	-1.33	15	Male	Diploma	Self-employee		Secondary school	Mother	Rent		1	3	Metal/corrugated iron		Vinyl or asphalt strips/plastic tile		Wood with Mud		0		#NULL!	Piped to neighbor		1	0	1	0	0	0	1	1	1	1	1	0	0	1	0	0	0	0	Kerosene	1	Separated
5/20/2021	62	80	4.28	-1.34	2.42	4.53	30	Female	Diploma	Government employee		Diploma	Both	Rent		3	2	Metal/corrugated iron		Cement		Stone with lime/cement		1	Pit latrine with slab	#NULL!	Piped into dwelling/yard/plot		1	1	1	0	0	1	1	1	1	1	1	0	1	1	0	0	0	0	Kerosene	1	Single
5/20/2021	63	66	0.28	-1.45	-0.63	0.28	8	Female	No education	House wife		Primary school	Father	Rent		1	3	Metal/corrugated iron		Vinyl or asphalt strips/plastic tile		Cement blocks		1	Shared facility	#NULL!	Piped to neighbor		1	1	1	0	0	0	1	0	1	1	0	0	1	1	0	0	0	0	Kerosene	0	Married
5/20/2021	64	84	2	-0.11	1.44	2.09	22	Female	No education	House wife		Primary school	Father	Government		1	3	Metal/corrugated iron		Earth/sand		Wood with Mud		1	Shared facility	#NULL!	Public tap/standpipe		1	1	0	0	0	0	1	0	1	1	0	0	1	1	0	0	0	0	Wood	0	Married
5/24/2021	65	85	0.34	-1.96	-0.83	0.62	29	Male	Primary school	House wife		Secondary school	Father	Rent		3	3	Metal/corrugated iron		Cement		Stone with mud		1	Pit latrine with slab	#NULL!	Piped into dwelling/yard/plot		1	1	1	0	0	0	0	1	0	1	1	0	0	1	0	0	0	0	Electricity	1	Married
5/25/2021	66	104	0.99	0.05	0.69	0.99	48	Male	Secondary school	Self-employee		Primary school	Both	Rent		1	4	Metal/corrugated iron		Cement		Other	corregated iron	1	Pit latrine with slab	#NULL!	Piped into dwelling/yard/plot		1	0	1	0	0	1	1	0	1	1	0	0	0	1	0	0	0	0	Electricity	1	Married
5/25/2021	67	88	-2.27	1.41	-0.78	-2.44	21	Female	Secondary school	House wife		Secondary school	Father	Rent		1	3	Metal/corrugated iron		Cement		Cement blocks		1	Ventilated improved pit latrine	#NULL!	Piped into dwelling/yard/plot		1	0	1	0	0	0	0	0	0	0	1	0	0	1	0	0	0	0	Electricity	0	Married
44202	68	90	0.31	2.63	1.57	0.16	20	Female	No education	House wife		Primary school	Father	Private		2	3	Metal/corrugated iron		Cement		Wood with Mud		1	Pit latrine with slab	#NULL!	Piped into dwelling/yard/plot		1	1	1	0	0	1	0	1	0	1	1	0	0	1	0	0	0	0	Electricity	0	Married
44202	69	88	-1.53	0.28	-0.87	-1.6	24	Male	Degree & above	Non-government employee		Secondary school	Both	Rent		2	4	Metal/corrugated iron		Cement		Wood with Mud		1	Pit latrine with slab	#NULL!	Piped into dwelling/yard/plot		1	1	1	0	0	1	1	1	1	1	1	0	0	1	0	0	0	0	Electricity	1	Married
5/26/2021	70	68.2	1.35	-2.19	-0.05	1.68	12	Female	Primary school	House wife		Diploma	Father	Rent		2	4	Wood		Cement		Cement blocks		1	Pit latrine with slab	#NULL!	Piped into dwelling/yard/plot		1	0	1	0	0	1	0	0	0	1	1	0	0	1	0	0	0	0	Electricity	0	Married
44202	71	69	2.34	-2.84	0.33	2.66	11	Male	No education	Other	maid	No education	Both	Rent		1	3	Metal/corrugated iron		Earth/sand		Other	corregated iron	1	Pit latrine with slab	#NULL!	Piped into dwelling/yard/plot		1	0	0	0	0	0	0	0	0	0	0	0	0	1	0	0	0	0	Charcoal	0	Married
5/25/2021	72	91	1.65	-1.42	0.38	1.83	38	Female	No education	House wife		Primary school	Father	Rent		1	4	Metal/corrugated iron		Cement		Other	corregated iron	1	Pit latrine with slab	#NULL!	Piped into dwelling/yard/plot		1	0	1	0	0	0	0	0	0	1	0	0	0	1	0	0	0	0	Electricity	0	Married
5/25/2021	73	72	0.54	0.79	0.74	0.4	8	Female	Secondary school	House wife		Secondary school	Father	Rent		1	3	Metal/corrugated iron		Cement		Wood with Mud		1	Pit latrine with slab	#NULL!	Piped into dwelling/yard/plot		1	0	1	0	0	1	0	0	0	1	1	0	0	1	0	0	0	0	Electricity	1	Married
5/31/2021	74	94	-0.54	-1.78	-1.42	-0.42	45	Female	Secondary school	House wife		Secondary school	Father	Private		2	2	Metal/corrugated iron		Cement		Wood with Mud		1	Pit latrine with slab	#NULL!	Piped into dwelling/yard/plot		1	0	1	0	0	1	0	0	0	1	0	0	0	1	0	0	0	0	Electricity	1	Married
5/31/2021	75	78.8	-1.45	-0.3	-1.23	-1.49	16	Male	Diploma	Government employee		Secondary school	Both	Rent		1	3	Metal/corrugated iron		Cement		Cement blocks		1	Pit latrine with slab	#NULL!	Piped into dwelling/yard/plot		1	0	1	0	0	1	1	0	1	1	1	0	0	1	0	0	0	0	Electricity	0	Single
5/31/2021	76	70	2.02	-4.12	-0.55	2.7	16	Male	Primary school	House wife		Secondary school	Father	Rent		2	3	Rustic mat/ plastic sheet		Cement		Cement blocks		1	Pit latrine with slab	#NULL!	Piped into dwelling/yard/plot		1	1	1	0	0	0	1	0	1	1	0	0	0	1	0	0	0	0	Electricity	0	Married
5/31/2021	77	73	1.26	-3.37	-0.75	1.91	21	Female	Primary school	House wife		Primary school	Father	Rent		1	4	Rustic mat/ plastic sheet		Cement		Wood with Mud		1	Pit latrine with slab	#NULL!	Piped into dwelling/yard/plot		1	1	1	0	0	1	1	0	1	1	0	0	0	1	0	0	0	0	Electricity	0	Married
5/31/2021	78	101	-1.37	-0.44	-1.16	-1.39	47	Male	Degree & above	Government employee		Degree & above	Both	Private		4	2	Metal/corrugated iron		Vinyl or asphalt strips/plastic tile		Wood with Mud		1	Pit latrine with slab	#NULL!	Piped into dwelling/yard/plot		1	1	1	0	0	1	1	1	1	1	1	0	1	1	1	0	0	0	Electricity	1	Married
5/31/2021	79	63	2.63	-5.3	-1.12	2.87	11	Male	Primary school	House wife		Secondary school	Father	Rent		1	3	Metal/corrugated iron		Earth/sand		Wood with Mud		1	Pit latrine with slab	#NULL!	Piped into dwelling/yard/plot		1	1	0	0	0	0	1	0	1	1	0	0	0	1	0	0	0	0	Charcoal	0	Married
5/26/2021	80	85	-1.87	-0.43	-1.51	-1.91	24	Male	Secondary school	House wife		Primary school	Father	Private		2	5	Metal/corrugated iron		Cement		Wood with Mud		1	Pit latrine with slab	#NULL!	Public tap/standpipe		1	0	1	0	0	0	0	0	0	1	1	0	0	1	0	0	0	0	Electricity	0	Married
5/26/2021	81	97	0.37	-0.97	-0.34	0.42	43	Male	No education	House wife		Primary school	Both	Government		1	4	Metal/corrugated iron		Earth/sand		Other	corregated iron	1	Pit latrine with slab	#NULL!	Public tap/standpipe		1	0	0	0	0	0	0	0	0	0	0	0	0	1	0	0	0	0	Charcoal	1	Married
5/24/2021	82	72	1.22	-3.43	-0.74	1.91	17	Male	Secondary school	House wife		Secondary school	Father	Rent		1	4	Metal/corrugated iron		Earth/sand		Wood with Mud		1	Pit latrine with slab	#NULL!	Piped into dwelling/yard/plot		1	1	1	0	0	0	0	0	1	1	0	0	0	1	0	0	0	0	Charcoal	0	Married
5/24/2021	83	80	0.29	-1.31	-0.46	0.48	22	Female	Primary school	House wife		Secondary school	Father	Rent		1	3	Metal/corrugated iron		Cement		Cement blocks		1	Pit latrine with slab	#NULL!	Piped into dwelling/yard/plot		1	0	1	0	0	0	1	0	1	1	0	0	0	1	0	0	0	0	Electricity	1	Married
5/25/2021	84	105	-1.39	1.6	-0.03	-1.64	40	Male	Primary school	Self-employee		Secondary school	Both	Rent		2	4	Metal/corrugated iron		Cement		Wood with Mud		1	Pit latrine with slab	#NULL!	Piped into dwelling/yard/plot		1	0	1	0	0	0	1	0	0	1	1	0	0	1	0	0	0	0	Electricity	0	Married
5/25/2021	85	71.4	-0.34	-1.46	-0.99	-0.16	11	Male	Secondary school	House wife		Degree & above	Father	Rent		1	3	Metal/corrugated iron		Cement		Wood with Mud		1	Pit latrine with slab	#NULL!	Piped into dwelling/yard/plot		1	0	1	0	0	0	1	0	1	1	0	0	0	1	0	0	0	0	Charcoal	0	Married
5/24/2021	86	83	0.83	0.58	0.86	0.73	17	Male	Diploma	Government employee		Diploma	Both	Rent		2	4	Metal/corrugated iron		Cement		Wood with Mud		1	Ventilated improved pit latrine	#NULL!	Piped to neighbor		1	0	1	0	0	0	1	1	1	0	0	0	0	1	0	0	0	0	Electricity	1	Married
5/24/2021	87	96	-0.96	-1.52	-1.56	-0.88	47	Female	Degree & above	Government employee		Degree & above	Both	Rent		2	4	Metal/corrugated iron		Cement		Stone with lime/cement		1	Pit latrine with slab	#NULL!	Piped into dwelling/yard/plot		1	0	1	0	0	1	1	0	1	1	0	0	0	1	0	0	0	0	Electricity	1	Married
5/24/2021	88	101	-0.51	-0.73	-0.79	-0.49	49	Male	Primary school	House wife		Secondary school	Father	Rent		2	5	Metal/corrugated iron		Cement		Stone with lime/cement		1	Pit latrine with slab	#NULL!	Piped to neighbor		1	0	1	0	0	0	1	1	1	1	1	0	0	1	0	0	0	0	Electricity	1	Married
5/24/2021	89	74	-0.58	-3.63	-2.21	0.18	20	Male	Diploma	Government employee		Degree & above	Both	Rent		2	4	Metal/corrugated iron		Vinyl or asphalt strips/plastic tile		Stone with mud		1	Ventilated improved pit latrine	#NULL!	Piped into dwelling/yard/plot		1	0	1	0	0	1	1	1	1	1	1	0	0	1	0	0	0	0	Electricity	1	Married
5/24/2021	90	76	0.61	-2.47	-0.79	1.05	21	Female	Primary school	House wife		No education	Father	Rent		1	3	Metal/corrugated iron		Earth/sand		Wood with Mud		1	Flush/pour flush to sewer system/septic tank/pit latrine	#NULL!	Piped into dwelling/yard/plot		1	0	1	0	0	0	1	0	1	0	0	0	0	1	0	0	0	0	Electricity	0	Married
5/20/2021	91	76	1.32	-2.38	-0.12	1.86	19	Male	Secondary school	House wife		Diploma	Father	Rent		2	3	Metal/corrugated iron		Cement		Cement		1	Flush/pour flush to sewer system/septic tank/pit latrine	#NULL!	Piped into dwelling/yard/plot		1	1	1	0	0	1	0	1	0	1	1	0	1	1	0	0	0	0	Electricity	1	Married
5/20/2021	92	72	-1.97	-0.78	-1.82	-1.92	10	Male	Primary school	House wife		Primary school	Father	Rent		2	4	Metal/corrugated iron		Cement		Cement		1	Flush/pour flush to sewer system/septic tank/pit latrine	#NULL!	Piped into dwelling/yard/plot		1	1	1	0	0	0	0	1	0	1	1	0	0	1	0	0	0	0	Charcoal	1	Married
5/20/2021	93	67	-1.9	-0.32	-1.61	-1.97	7	Female	Degree & above	House wife		Secondary school	Father	Rent		1	4	Metal/corrugated iron		Cement		Cement		1	Flush/pour flush to sewer system/septic tank/pit latrine	#NULL!	Piped into dwelling/yard/plot		1	1	1	0	0	0	0	0	1	1	1	0	0	1	0	0	0	0	Charcoal	1	Married
5/20/2021	94	84	-1.67	-1.43	-1.92	-1.57	25	Male	Primary school	Self-employee		Primary school	Both	Rent		1	3	Metal/corrugated iron		Cement		Cement		1	Ventilated improved pit latrine	#NULL!	Piped into dwelling/yard/plot		1	0	1	1	0	1	0	1	0	1	1	1	1	1	0	0	0	0	Electricity	1	Married
5/20/2021	95	84	-1.93	0.98	-0.96	-2.23	17	Male	Primary school	House wife		Diploma	Father	Private		1	2	Metal/corrugated iron		Cement		Cement		1	Flush/pour flush to sewer system/septic tank/pit latrine	#NULL!	Piped into dwelling/yard/plot		1	1	1	0	0	0	0	1	0	1	1	0	1	1	0	0	0	0	Electricity	1	Married
5/20/2021	96	76	-0.56	0.84	-0.04	-0.73	12	Female	Diploma	House wife		Diploma	Father	Rent		1	4	Metal/corrugated iron		Cement		Cement		1	Ventilated improved pit latrine	#NULL!	Piped into dwelling/yard/plot		1	1	1	0	0	1	0	1	0	1	1	0	0	1	0	0	0	0	Electricity	1	Married
5/18/2021	97	83	3.41	-1.54	1.68	3.67	26	Female	Degree & above	Government employee		Degree & above	Both	Private		4	2	Metal/corrugated iron		Vinyl or asphalt strips/plastic tile		Stone with lime/cement		1	Flush/pour flush to sewer system/septic tank/pit latrine	#NULL!	Piped into dwelling/yard/plot		1	1	1	1	1	1	1	1	1	1	1	1	1	1	1	0	1	0	Electricity	1	Married
5/18/2021	98	95	-1.49	-0.71	-1.37	-1.46	38	Male	Diploma	House wife		Degree & above	Father	Private		3	4	Metal/corrugated iron		Cement		Wood with Mud		1	Flush/pour flush to sewer system/septic tank/pit latrine	#NULL!	Public tap/standpipe		1	0	1	0	0	1	1	1	1	1	1	1	0	1	0	0	1	0	Electricity	1	Married
5/20/2021	99	81	0.25	-3.75	-1.99	0.84	33	Male	Secondary school	House wife		Diploma	Father	Private		3	3	Wood		Cement		Cement blocks		1	Ventilated improved pit latrine	#NULL!	Piped to neighbor		1	1	1	0	0	1	1	1	0	1	1	0	0	1	0	0	0	0	Electricity	0	Married
5/26/2021	100	98	-0.7	-1.23	-1.2	-0.62	47	Male	Diploma	Self-employee		Degree & above	Father	Rent		3	5	Metal/corrugated iron		Cement		Stone with lime/cement		1	Ventilated improved pit latrine	#NULL!	Piped into dwelling/yard/plot		1	0	1	0	0	0	0	0	0	0	0	0	1	1	0	0	0	0	Electricity	1	Married
5/26/2021	101	79	2.76	-2.47	0.75	3.14	25	Female	Degree & above	Government employee		Degree & above	Father	Rent		2	3	Metal/corrugated iron		Cement		Cement blocks		1	Ventilated improved pit latrine	#NULL!	Piped into dwelling/yard/plot		1	0	1	0	0	1	1	1	1	1	1	0	1	1	0	0	0	0	Electricity	1	Married
5/26/2021	102	83	2.61	-2.76	0.34	3.08	30	Male	Degree & above	Government employee		Degree & above	Both	Rent		5	2	Cement		Cement		Cement blocks		1	Flush/pour flush not to sewer/septic tank/ pit latrine	#NULL!	Piped into dwelling/yard/plot		1	1	1	0	1	1	1	1	1	1	1	0	0	1	1	0	1	0	Electricity	1	Married
5/26/2021	103	98	0.24	-0.44	-0.1	0.23	43	Female	Primary school	House wife		Degree & above	Father	Rent		2	2	Cement		Cement		Cement		1	Ventilated improved pit latrine	#NULL!	Piped into dwelling/yard/plot		1	0	1	0	0	0	0	0	0	0	0	0	0	1	0	0	0	0	Electricity	1	Married
5/26/2021	104	101	0.34	0.68	0.61	0.26	40	Female	Diploma	Merchant		No education	Father	Rent		4	4	Metal/corrugated iron		Cement		Cement		1	Pit latrine with slab	#NULL!	Piped into dwelling/yard/plot		1	0	1	0	0	1	0	1	1	1	1	0	0	1	0	0	0	0	Electricity	1	Married
5/26/2021	105	105	-2.25	0.02	-1.43	-2.32	50	Male	Diploma	Self-employee		Diploma	Father	Rent		3	4	Metal/corrugated iron		Cement		Stone with mud		1	Ventilated improved pit latrine	#NULL!	Piped into dwelling/yard/plot		1	0	1	0	0	1	0	0	0	0	0	0	0	1	0	0	0	0	Electricity	1	Married
5/26/2021	106	114	0.53	1.56	1.38	0.68	54	Male	Secondary school	House wife		Secondary school	Both	Private		1	4	Metal/corrugated iron		Cement		Wood with Mud		1	Shared facility	#NULL!	Piped into dwelling/yard/plot		1	0	1	0	0	1	0	1	0	1	1	0	1	1	0	0	0	0	Electricity	1	Married
5/26/2021	107	107	0.33	0.84	0.73	0.31	48	Male	Diploma	Government employee		Degree & above	Both	Private		4	2	Metal/corrugated iron		Ceramic Tiles		Cement blocks		1	Ventilated improved pit latrine	#NULL!	Piped into dwelling/yard/plot		1	0	1	0	1	1	1	1	1	1	1	0	1	1	0	0	0	0	Electricity	1	Married
5/21/2021	108	95	1.57	2.05	2.15	1.31	25	Male	Degree & above	Non-government employee		Degree & above	Both	Rent		2	3	Metal/corrugated iron		Cement		Stone with lime/cement		1	Pit latrine with slab	#NULL!	Piped into dwelling/yard/plot		1	1	1	0	1	1	1	1	1	1	1	0	1	1	0	0	0	0	Electricity	1	Married
5/26/2021	109	71	-1.18	-2.88	-2.26	-0.72	14	Male	Primary school	Self-employee		Secondary school	Both	Private		1	3	Metal/corrugated iron		Earth/sand		Wood with Mud		1	Flush/pour flush to sewer system/septic tank/pit latrine	#NULL!	Piped into dwelling/yard/plot		1	1	1	0	0	0	0	0	0	1	0	0	0	1	0	0	0	0	Electricity	0	Married
5/26/2021	110	88	-0.42	2.06	0.7	-0.67	18	Male	Primary school	House wife		Secondary school	Both	Rent		1	4	Metal/corrugated iron		Cement		Cement		1	Flush/pour flush to sewer system/septic tank/pit latrine	#NULL!	Piped into dwelling/yard/plot		1	1	1	0	0	0	0	0	1	1	1	0	1	1	0	0	0	0	Electricity	1	Married
5/26/2021	111	89	-1.37	0.78	-0.47	-1.47	24	Female	Secondary school	House wife		Degree & above	Both	Government		1	4	Metal/corrugated iron		Cement		Cement		1	Flush/pour flush not to sewer/septic tank/ pit latrine	#NULL!	Piped into dwelling/yard/plot		1	1	1	1	1	1	1	1	1	1	1	0	0	1	0	0	0	0	Electricity	1	Single
5/26/2021	112	109	-1.77	0.51	-0.78	-1.71	54	Female	Diploma	House wife		Degree & above	Both	Private		2	3	Metal/corrugated iron		Cement		Cement blocks		1	Pit latrine with slab	#NULL!	Piped into dwelling/yard/plot		1	1	1	0	0	1	1	1	1	1	1	0	1	1	0	0	0	0	Electricity	1	Married
5/26/2021	113	89	-1.37	0.99	-0.36	-1.49	24	Female	Secondary school	House wife		Degree & above	Father	Rent		1	3	Metal/corrugated iron		Vinyl or asphalt strips/plastic tile		Wood with Mud		1	Shared facility	#NULL!	Piped into dwelling/yard/plot		1	1	1	0	1	1	1	0	1	1	1	0	0	1	0	0	0	0	Electricity	1	Married
5/26/2021	114	79	-0.47	1.06	0.08	-0.71	13	Male	Diploma	Government employee		Degree & above	Both	Private		3	2	Metal/corrugated iron		Vinyl or asphalt strips/plastic tile		Stone with lime/cement		1	Pit latrine with slab	#NULL!	Piped into dwelling/yard/plot		1	0	1	0	1	1	1	1	1	1	1	0	1	1	0	0	0	0	Electricity	1	Married
5/18/2021	115	95	-0.05	-0.32	-0.21	-0.07	36	Male	Secondary school	House wife		Secondary school	Father	Rent		1	5	Wood planks		Cement		Cement blocks		1	Flush/pour flush to sewer system/septic tank/pit latrine	#NULL!	Piped into dwelling/yard/plot		1	1	1	0	0	1	1	1	1	1	1	1	1	1	0	0	1	0	Electricity	1	Married
5/20/2021	116	98	1.65	-2.02	-0.19	1.7	54	Male	Secondary school	Self-employee		Secondary school	Both	Government		2	5	Metal/corrugated iron		Cement		Stone with lime/cement		1	Shared facility	#NULL!	Piped into dwelling/yard/plot		1	1	1	1	0	1	1	1	1	1	1	0	1	1	0	0	0	0	Electricity	1	Married
5/20/2021	117	81	1.28	-0.17	0.85	1.32	17	Male	Primary school	House wife		Secondary school	Father	Rent		1	3	Metal/corrugated iron		Earth/sand		Wood planks/shingles		1	Shared facility	#NULL!	Piped into dwelling/yard/plot		1	0	1	0	0	1	1	1	1	1	1	0	0	1	0	0	0	0	Electricity	0	Married
5/18/2021	118	75	0.82	-1.86	-0.26	1.2	18	Female	Primary school	House wife		Primary school	Father	Government		1	5	Metal/corrugated iron		Earth/sand		Wood with Mud		1	Shared facility	#NULL!	Piped into dwelling/yard/plot		1	0	0	0	0	0	1	1	1	1	1	1	0	1	0	0	0	0	Electricity	1	Married
5/18/2021	119	99	0.04	-0.04	0	0	42	Female	Secondary school	House wife		Secondary school	Father	Government		2	3	Metal/corrugated iron		Cement		Wood with Mud		1	Shared facility	#NULL!	Piped to neighbor		1	0	1	0	0	1	0	1	1	0	0	0	0	1	0	0	0	0	Electricity	1	Married
5/18/2021	120	84	2.39	0.68	2.12	2.33	18	Male	Diploma	House wife		Diploma	Father	Rent		2	3	Metal/corrugated iron		Cement		Cement blocks		1	Flush/pour flush to sewer system/septic tank/pit latrine	#NULL!	Piped to neighbor		1	0	1	0	0	1	1	1	1	1	1	0	0	1	0	0	0	0	Electricity	1	Married
5/26/2021	121	78	1.22	0.12	0.95	1.22	15	Male	Degree & above	House wife		Diploma	Both	Government		2	3	Metal/corrugated iron		Ceramic Tiles		Cement		1	Flush/pour flush to sewer system/septic tank/pit latrine	#NULL!	Piped into dwelling/yard/plot		1	1	1	1	0	1	1	1	1	1	1	0	1	1	1	0	1	0	Electricity	1	Married
5/26/2021	122	96	-0.12	-1.66	-1.08	-0.05	48	Female	Secondary school	Non-government employee		Diploma	Both	Rent		1	3	Metal/corrugated iron		Cement		Cement		1	Flush/pour flush not to sewer/septic tank/ pit latrine	#NULL!	Piped into dwelling/yard/plot		1	0	1	0	1	0	1	0	1	1	1	0	0	1	0	0	0	0	Electricity	0	Married
5/26/2021	123	86	0.09	-0.59	-0.23	0.19	24	Male	Secondary school	House wife		Secondary school	Both	Private		3	2	Metal/corrugated iron		Earth/sand		Wood with Mud		1	Shared facility	#NULL!	Piped to neighbor		1	1	1	1	0	1	1	1	1	1	1	0	1	1	0	0	0	0	Electricity	1	Married
5/21/2021	124	71	3.61	-1.73	2	3.95	12	Male	No education	House wife		Primary school	Father	Government		2	5	Metal/corrugated iron		Cement		Wood with Mud		1	Shared facility	#NULL!	Piped into dwelling/yard/plot		1	0	1	0	0	0	0	0	1	1	1	0	0	1	0	0	0	0	Charcoal	1	Married
5/26/2021	125	97	0.37	0.39	0.45	0.25	35	Male	Degree & above	Government employee		Degree & above	Both	Rent		4	2	Cement		Vinyl or asphalt strips/plastic tile		Cement blocks		1	Flush/pour flush to sewer system/septic tank/pit latrine	#NULL!	Piped into dwelling/yard/plot		1	1	1	1	1	1	1	1	1	1	1	0	1	1	1	0	0	0	Electricity	1	Married
44535	126	95	0.79	-2.63	-1.11	0.99	53	Male	Primary school	Non-government employee		Degree & above	Both	Private		5	2	Wood		Ceramic Tiles		Cement blocks		1	Flush/pour flush to sewer system/septic tank/pit latrine	#NULL!	Piped into dwelling/yard/plot		1	1	1	1	1	1	1	1	1	1	1	0	1	1	1	0	1	0	Electricity	0	Married
44535	127	72	4.31	-3.35	1.67	5.12	17	Male	No education	House wife		Primary school	Father	Government		1	3	Metal/corrugated iron		Earth/sand		Wood with Mud		1	Shared facility	#NULL!	Public tap/standpipe		1	0	0	0	0	0	1	0	1	1	0	0	0	0	0	0	0	#NULL!	Wood	0	Divorced
44536	128	61	2.51	-3.97	-0.64	2.34	7	Male	No education	House wife		Primary school	Father	Government		1	2	Metal/corrugated iron		Earth/sand		Stone with mud		1	Shared facility	#NULL!	Piped to neighbor		1	0	0	0	0	0	0	0	1	1	0	0	0	0	0	0	0	0	Wood	0	Separated
44535	129	98	-0.52	-0.36	-0.57	-0.56	42	Female	No education	House wife		Primary school	Both	Rent		1	4	Metal/corrugated iron		Earth/sand		Wood with Mud		1	Pit latrine with slab	#NULL!	Piped to neighbor		1	1	1	0	0	0	0	0	1	1	0	0	0	0	0	0	0	0	Electricity	0	Married
44535	130	56.9	5.31	-5.09	0.03	4.29	6	Male	Secondary school	House wife		Secondary school	Father	Private		2	3	Metal/corrugated iron		Cement		Wood with Mud		1	Pit latrine with slab	#NULL!	Piped into dwelling/yard/plot		1	1	1	1	0	1	1	1	1	1	1	0	1	1	0	0	0	0	Electricity	1	Married
44535	131	67	3.78	-3.24	1.26	4.4	14	Female	No education	House wife		Primary school	Father	Rent		1	3	Metal/corrugated iron		Earth/sand		Wood with Mud		1	Ventilated improved pit latrine	#NULL!	Public tap/standpipe		1	0	0	0	0	0	0	0	1	1	0	0	0	0	0	0	0	0	Wood	0	Divorced
44535	132	87	-2.02	-1.85	-2.48	-1.91	34	Female	Primary school	Self-employee		Secondary school	Mother	Rent		2	3	Cement		Cement		Cement blocks		1	Pit latrine with slab	#NULL!	Piped into dwelling/yard/plot		1	0	1	0	0	1	1	1	1	1	1	0	0	1	0	0	0	0	Electricity	1	Separated
44535	133	65	2.29	-5.25	-1.12	3.06	18	Female	Degree & above	Government employee		Primary school	Both	Private		3	1	Metal/corrugated iron		Ceramic Tiles		Stone with lime/cement		1	Pit latrine with slab	#NULL!	Piped into dwelling/yard/plot		1	0	1	1	1	1	1	1	1	1	1	0	1	1	0	0	0	0	Electricity	1	Married
44535	134	95	-0.99	0.62	-0.34	-1.16	31	Male	Degree & above	Self-employee		Diploma	Father	Rent		2	4	Metal/corrugated iron		Earth/sand		Stone with lime/cement		1	Pit latrine with slab	#NULL!	Piped into dwelling/yard/plot		1	1	1	0	1	1	1	1	1	1	0	0	0	0	0	0	0	0	Electricity	1	Married
44535	135	58	2.91	-4.7	-1.27	2.17	6	Male	Primary school	Merchant		Diploma	Both	Rent		4	2	Wood		Ceramic Tiles		Cement blocks		1	Pit latrine with slab	#NULL!	Piped into dwelling/yard/plot		1	0	1	1	1	1	1	1	1	1	1	0	0	1	0	0	1	0	Electricity	1	Married
5/14/2021	136	86	1.21	1.69	1.73	1.13	18	Male	Diploma	House wife		Degree & above	Father	Rent		2	4	Cement		Cement		Stone with lime/cement		1	Shared facility	#NULL!	Piped into dwelling/yard/plot		1	1	1	0	0	1	1	1	0	1	1	0	1	1	0	0	0	0	Electricity	0	Married
44535	137	69	4.18	-4.79	0.64	5.24	22	Female	No education	House wife		Secondary school	Father	Government		1	3	Metal/corrugated iron		Earth/sand		Wood with Mud		1	Shared facility	#NULL!	Public tap/standpipe		1	0	0	0	0	0	0	0	1	1	0	0	0	0	0	0	0	0	Wood	0	Married
5/14/2021	138	85	-0.73	0.03	-0.51	-0.75	21	Male	Diploma	Self-employee		Diploma	Both	Rent		4	3	Wood		Parquet or polished wood		Cement blocks		1	Pit latrine with slab	#NULL!	Piped into dwelling/yard/plot		1	1	1	1	1	1	1	1	1	1	1	0	1	1	1	0	0	0	Electricity	1	Married
5/14/2021	139	63	0.39	-2.17	-1.14	0.2	6	Male	No education	House wife		No education	Father	Government		1	3	Metal/corrugated iron		Earth/sand		Wood with Mud		1	Shared facility	#NULL!	Public tap/standpipe		1	0	0	0	0	0	0	0	0	1	0	0	0	0	0	0	0	0	Wood	0	Separated
5/14/2021	140	67	2.76	-5.96	-1.28	3.89	24	Female	Primary school	Self-employee		Secondary school	Father	Private		2	2	Metal/corrugated iron		Ceramic Tiles		Cement		1	Shared facility	#NULL!	Piped into dwelling/yard/plot		1	0	1	0	0	1	0	1	0	1	1	0	0	0	0	0	0	0	Electricity	0	Married
5/14/2021	141	86	0.34	-1.78	-0.74	0.56	32	Female	Primary school	Self-employee		Secondary school	Father	Private		2	2	Metal/corrugated iron		Cement		Cement blocks		1	Flush/pour flush to sewer system/septic tank/pit latrine	#NULL!	Piped into dwelling/yard/plot		1	0	1	0	1	1	0	1	0	1	1	0	0	0	0	0	0	0	Electricity	0	Married
5/14/2021	142	91	0.8	0.93	1.07	0.72	25	Male	Secondary school	House wife		Secondary school	Father	Government		1	4	Wood		Parquet or polished wood		Cement		1	Flush/pour flush to sewer system/septic tank/pit latrine	#NULL!	Piped into dwelling/yard/plot		1	1	1	0	0	1	0	1	0	1	1	0	0	0	0	0	0	0	Electricity	0	Married
5/14/2021	143	87	-1.27	-1.44	-1.61	-1.08	29	Male	No education	Self-employee		No education	Both	Rent		1	3	Metal/corrugated iron		Earth/sand		Wood with Mud		1	Shared facility	#NULL!	Piped into dwelling/yard/plot		1	1	0	0	0	0	0	0	0	1	0	0	0	0	0	0	0	0	Charcoal	0	Married
5/14/2021	144	83	0.83	0.56	0.84	0.74	17	Male	Primary school	Self-employee		Primary school	Both	Rent		1	4	Metal/corrugated iron		Earth/sand		Stone with lime/cement		1	Shared facility	#NULL!	Piped into dwelling/yard/plot		1	1	1	0	0	1	0	1	0	1	0	0	1	1	0	0	0	0	Electricity	1	Married
44535	145	84	1.68	-2.6	-0.29	1.99	34	Female	Secondary school	Merchant		Degree & above	Father	Private		4	2	Metal/corrugated iron		Cement		Bricks		1	Flush/pour flush to sewer system/septic tank/pit latrine	#NULL!	Piped into dwelling/yard/plot		1	1	1	1	0	1	1	1	1	1	1	0	1	1	0	0	1	0	Electricity	1	Married
5/24/2021	146	84.5	1.56	-4.53	-1.82	1.8	51	Female	Primary school	House wife		Secondary school	Father	Government		2	4	Metal/corrugated iron		Earth/sand		Stone with mud		1	Shared facility	#NULL!	Public tap/standpipe		1	1	1	0	0	0	1	0	1	1	1	0	1	0	1	1	1	1	Kerosene	0	Married
5/27/2021	147	69	0.06	-0.35	-0.17	0.02	8	Female	Diploma	Government employee		Diploma	Father	Rent		2	4	Metal/corrugated iron		Cement		Cement		1	Pit latrine with slab	#NULL!	Piped into dwelling/yard/plot		1	0	1	0	0	1	1	1	1	1	0	0	0	1	0	0	0	0	Electricity	1	Married
5/27/2021	148	78	0.19	-1.85	-0.8	0.48	21	Female	Secondary school	Non-government employee		Secondary school	Father	Rent		1	4	Metal/corrugated iron		Earth/sand		Wood with Mud		1	Flush/pour flush not to sewer/septic tank/ pit latrine	#NULL!	Public tap/standpipe		1	1	1	0	0	0	1	0	1	1	0	0	0	1	0	0	0	0	Charcoal	1	Married
5/27/2021	149	87	-2.02	3.63	0.3	-2.48	15	Female	Primary school	House wife		Diploma	Father	Rent		2	5	Metal/corrugated iron		Cement		Cement		1	Pit latrine with slab	#NULL!	Piped into dwelling/yard/plot		1	0	1	0	0	0	1	1	1	1	1	0	0	1	0	0	0	0	Electricity	1	Married
5/25/2021	150	80.5	1.17	-3.05	-0.92	1.54	30	Female	Primary school	House wife		Secondary school	Father	Rent		2	3	Wood planks		Earth/sand		Wood with Mud		1	Shared facility	#NULL!	Public tap/standpipe		1	0	0	0	0	0	1	0	1	1	0	0	0	1	0	0	0	0	Wood	0	Married
5/25/2021	151	65	-1.5	-6.45	-4.8	-0.6	22	Female	Diploma	Government employee		Diploma	Father	Rent		1	3	Metal/corrugated iron		Cement		Cement		1	Flush/pour flush to sewer system/septic tank/pit latrine	#NULL!	Piped into dwelling/yard/plot		1	0	1	0	0	0	1	1	1	1	1	0	1	1	0	0	0	0	Electricity	1	Married
5/25/2021	152	85.5	-1.63	-3.01	-3	-1.37	39	Female	Diploma	Government employee		Diploma	Father	Rent		2	4	Cement		Cement		Stone with lime/cement		1	Flush/pour flush to sewer system/septic tank/pit latrine	#NULL!	Piped into dwelling/yard/plot		1	0	1	0	0	1	1	1	1	1	1	0	1	1	0	0	0	0	Electricity	1	Married
5/25/2021	153	78.4	0.02	-2.3	-1.13	0.47	21	Male	Secondary school	House wife		Secondary school	Father	Rent		1	4	Metal/corrugated iron		Earth/sand		Stone with mud		1	Shared facility	#NULL!	Public tap/standpipe		1	1	0	0	0	0	1	0	1	1	0	0	0	0	0	0	0	0	Wood	0	Married
5/26/2021	154	88.9	-1.52	-1.87	-2.02	-1.24	35	Male	Diploma	Non-government employee		Degree & above	Father	Rent		2	5	Metal/corrugated iron		Earth/sand		Cement		1	Flush/pour flush not to sewer/septic tank/ pit latrine	#NULL!	Piped into dwelling/yard/plot		1	0	1	0	0	1	1	0	1	1	0	0	0	1	0	0	0	0	Electricity	1	Married
6/26/2021	155	89.4	1.25	-2.52	-0.61	1.47	43	Female	No education	Self-employee		Secondary school	Father	Government		1	4	Metal/corrugated iron		Earth/sand		Wood with Mud		1	Shared facility	#NULL!	Public tap/standpipe		1	1	0	0	0	0	1	0	1	1	0	0	0	1	0	0	0	0	Wood	0	Married
5/26/2021	156	84.6	-0.08	0.34	0.1	-0.13	20	Male	Diploma	Government employee		Secondary school	Father	Private		2	3	Metal/corrugated iron		Earth/sand		Wood with Mud		1	Flush/pour flush not to sewer/septic tank/ pit latrine	#NULL!	Piped into dwelling/yard/plot		1	0	1	0	0	0	1	0	1	1	0	0	1	0	1	1	1	1	Charcoal	1	Married
5/26/2021	157	92	1.09	3.37	2.4	0.72	19	Male	Primary school	House wife		Secondary school	Father	Rent		1	3	Metal/corrugated iron		Carpet		Cement		1	Shared facility	#NULL!	Public tap/standpipe		1	1	0	0	0	0	1	0	1	1	0	0	0	1	0	0	0	0	Wood	0	Married
5/26/2021	158	87	1.77	-1.39	0.55	2	31	Female	Diploma	Government employee		Diploma	Father	Rent		2	3	Metal/corrugated iron		Cement		Cement		1	Flush/pour flush to sewer system/septic tank/pit latrine	#NULL!	Piped into dwelling/yard/plot		1	0	1	0	0	0	1	1	0	1	1	0	0	1	0	0	0	0	Electricity	1	Married
5/27/2021	159	66.7	0.81	-6.57	-3.15	1.85	21	Male	Primary school	House wife		Secondary school	Father	Government		1	4	Metal/corrugated iron		Earth/sand		Wood with Mud		1	Shared facility	#NULL!	Public tap/standpipe		1	1	0	0	0	0	1	0	1	1	0	0	0	1	0	0	0	0	Kerosene	0	Married
5/27/2021	160	75	-2.46	-4.01	-4.02	-1.94	27	Female	Secondary school	Self-employee		Secondary school	Father	Rent		2	3	Metal/corrugated iron		Cement		Stone with mud		1	Shared facility	#NULL!	Public tap/standpipe		1	1	0	0	0	0	1	0	1	1	0	0	0	1	0	0	0	0	Charcoal	1	Married
5/25/2021	161	85.2	0.78	-2.65	-0.95	1.18	34	Male	Diploma	Self-employee		Degree & above	Father	Rent		2	4	Cement		Vinyl or asphalt strips/plastic tile		Cement		1	Flush/pour flush to sewer system/septic tank/pit latrine	#NULL!	Piped into dwelling/yard/plot		1	0	1	0	0	1	1	1	1	1	1	0	0	1	0	0	0	0	Electricity	1	Married
5/24/2021	162	95	1.53	0.42	1.34	1.57	33	Female	Secondary school	Non-government employee		Secondary school	Father	Government		1	3	Metal/corrugated iron		Earth/sand		Cement		1	Shared facility	#NULL!	Public tap/standpipe		1	1	0	0	0	0	1	0	1	1	0	0	0	1	0	0	0	0	Electricity	1	Married
5/24/2021	163	64.5	-0.77	-6	-4.07	0.02	19	Female	Primary school	House wife		Diploma	Father	Rent		2	3	Metal/corrugated iron		Vinyl or asphalt strips/plastic tile		Cement blocks		1	Shared facility	#NULL!	Piped into dwelling/yard/plot		1	0	1	0	0	0	1	1	1	1	1	0	0	1	0	0	0	0	Electricity	1	Married
44292	164	103	-0.17	-1.41	-0.96	-0.09	59	Male	Diploma	Government employee		Diploma	Father	Rent		2	3	Metal/corrugated iron		Vinyl or asphalt strips/plastic tile		Stone with lime/cement		1	Pit latrine with slab	#NULL!	Piped into dwelling/yard/plot		1	0	1	0	0	0	1	1	1	1	1	0	1	1	0	0	0	0	Electricity	1	Married
5/25/2021	165	81	2.35	-5.04	-1.58	2.65	48	Female	No education	House wife		Primary school	Father	Government		2	5	Metal/corrugated iron		Earth/sand		Wood with Mud		1	Shared facility	#NULL!	Public tap/standpipe		1	1	0	0	0	0	0	0	1	1	0	0	0	0	0	0	0	0	Wood	0	Married
5/24/2021	166	76	0.19	-5.38	-2.98	1.29	35	Male	Primary school	House wife		Secondary school	Father	Government		2	4	Metal/corrugated iron		Earth/sand		Wood with Mud		1	Shared facility	#NULL!	Public tap/standpipe		1	1	0	0	0	0	1	0	1	1	0	0	0	1	0	0	0	0	Charcoal	0	Married
5/25/2021	167	82	0.56	-3.95	-1.95	1.17	37	Male	Secondary school	Non-government employee		Secondary school	Father	Private		1	5	Metal/corrugated iron		Earth/sand		Wood with Mud		1	Pit latrine without slab	#NULL!	Piped into dwelling/yard/plot		1	1	0	0	0	0	1	0	1	1	1	0	0	1	0	0	0	0	Charcoal	0	Married
44292	168	99	0.41	-0.62	-0.11	0.41	44	Male	Primary school	House wife		Secondary school	Both	Government		3	4	Metal/corrugated iron		Earth/sand		Other	corregated iron	1	Shared facility	#NULL!	Piped into dwelling/yard/plot		1	1	1	0	0	1	1	1	1	1	1	0	0	1	0	0	0	0	Electricity	1	Married
44292	169	107	1.58	1.32	1.86	1.59	45	Male	Primary school	House wife		Secondary school	Father	Rent		2	3	Metal/corrugated iron		Cement		Wood with Mud		1	Shared facility	#NULL!	Piped to neighbor		1	1	1	0	0	0	1	1	1	1	1	0	0	1	0	0	0	0	Electricity	1	Married
44261	170	107	-0.19	-0.53	-0.41	-0.14	59	Male	Diploma	Government employee		Degree & above	Both	Rent		2	3	Metal/corrugated iron		Cement		Wood with Mud		1	Shared facility	#NULL!	Piped to neighbor		1	0	1	0	0	1	1	1	1	1	1	0	0	1	0	0	0	0	Electricity	1	Married
44261	171	75	-2.33	1.28	-1.15	-2.59	9	Male	Primary school	Self-employee		Secondary school	Both	Rent		1	3	Metal/corrugated iron		Cement		Cement blocks		1	Shared facility	#NULL!	Piped to neighbor		1	1	1	0	0	1	0	0	0	1	1	0	0	1	0	0	0	0	Electricity	1	Married
44261	172	110	-1.3	2.17	0.44	-1.31	45	Male	Primary school	Merchant		Primary school	Father	Rent		3	2	Metal/corrugated iron		Cement		Wood with Mud		1	Shared facility	#NULL!	Piped to neighbor		1	1	1	0	0	1	1	1	1	1	1	0	0	1	0	0	0	0	Electricity	1	Married
44261	173	98	1.01	-0.01	0.65	0.96	39	Male	Degree & above	Government employee		Degree & above	Both	Rent		1	3	Metal/corrugated iron		Cement		Wood with Mud		1	Shared facility	#NULL!	Piped to neighbor		1	0	0	0	0	0	1	0	1	1	1	0	0	1	0	0	0	0	Electricity	1	Married
44261	174	74	1.71	1.42	1.89	1.52	9	Female	Secondary school	Government employee		Secondary school	Both	Government		1	3	Metal/corrugated iron		Cement		Other	corregated iron	1	Shared facility	#NULL!	Piped into dwelling/yard/plot		1	1	1	0	0	1	1	1	1	1	1	0	0	1	0	0	0	0	Electricity	1	Married
44233	175	87	0.33	-1.74	-0.7	0.6	31	Male	Primary school	Merchant		Primary school	Both	Rent		1	4	Metal/corrugated iron		Cement		Wood with Mud		1	Shared facility	#NULL!	Piped to neighbor		1	1	1	0	0	0	0	0	0	0	0	0	0	1	0	0	0	0	Charcoal	1	Married
44233	176	84	-0.47	0.11	-0.31	-0.52	20	Male	Secondary school	Self-employee		Primary school	Both	Government		2	3	Metal/corrugated iron		Cement		Wood with Mud		1	Shared facility	#NULL!	Piped to neighbor		1	0	1	0	0	1	1	1	1	1	1	0	0	1	0	0	0	0	Charcoal	1	Married
44233	177	72	0.37	0.42	0.45	0.29	8	Male	Primary school	House wife		Secondary school	Both	Rent		2	3	Metal/corrugated iron		Cement		Wood with Mud		1	Shared facility	#NULL!	Piped into dwelling/yard/plot		1	0	1	0	0	0	0	0	1	1	1	0	0	1	0	0	0	0	Electricity	1	Married
44233	178	107	0.46	0.32	0.51	0.47	54	Male	Primary school	Government employee		Diploma	Both	Rent		1	4	Metal/corrugated iron		Earth/sand		Wood with Mud		1	Shared facility	#NULL!	Piped to neighbor		1	0	1	0	0	0	0	0	0	1	1	0	0	1	0	0	0	0	Electricity	1	Married
44233	179	92	-0.94	-1.74	-1.65	-0.79	42	Female	Diploma	Government employee		Secondary school	Both	Rent		2	3	Metal/corrugated iron		Cement		Wood with Mud		1	Shared facility	#NULL!	Piped to neighbor		1	0	1	0	0	0	1	0	1	1	1	0	0	1	0	0	0	0	Electricity	1	Married
44202	180	70	-0.22	0.44	0.01	-0.34	8	Female	Secondary school	House wife		Degree & above	Father	Rent		3	2	Metal/corrugated iron		Cement		Wood with Mud		1	Shared facility	#NULL!	Piped to neighbor		1	0	1	0	0	1	1	1	1	1	1	0	1	1	0	0	0	0	Electricity	1	Married
44202	181	100	0.79	-0.53	0.19	0.79	45	Male	Secondary school	Government employee		Primary school	Father	Rent		2	3	Metal/corrugated iron		Cement		Wood with Mud		1	Shared facility	#NULL!	Piped to neighbor		1	0	1	0	0	1	0	1	0	1	1	0	1	1	0	0	0	0	Electricity	1	Married
44202	182	71	-0.72	-0.33	-0.74	-0.74	9	Male	Secondary school	House wife		Diploma	Both	Private		2	4	Metal/corrugated iron		Ceramic Tiles		Cement blocks		1	Flush/pour flush to sewer system/septic tank/pit latrine	#NULL!	Piped to neighbor		1	1	1	1	0	0	0	1	0	1	0	0	1	1	0	0	0	0	Charcoal	1	Married
5/31/2021	183	63	2.94	-1.04	1.62	2.94	6	Female	Diploma	Government employee		Degree & above	Both	Rent		2	4	Metal/corrugated iron		Cement		Wood with Mud		1	Flush/pour flush to sewer system/septic tank/pit latrine	#NULL!	Piped into dwelling/yard/plot		1	1	1	0	0	1	1	1	1	1	1	0	1	1	0	0	0	0	Electricity	0	Married
44202	184	100	-0.02	-0.43	-0.28	-0.05	46	Female	Secondary school	House wife		Secondary school	Both	Government		1	3	Metal/corrugated iron		Cement		Wood with Mud		1	Shared facility	#NULL!	Piped to neighbor		1	0	1	0	0	1	1	1	1	1	1	0	0	1	0	0	0	0	Electricity	1	Married
44202	185	86	-2.23	-2.5	-2.88	-1.89	34	Male	No education	Self-employee		Secondary school	Both	Rent		1	4	Metal/corrugated iron		Earth/sand		Wood with Mud		1	Pit latrine without slab	#NULL!	Piped to neighbor		1	0	1	0	0	0	1	0	1	0	0	0	0	1	0	0	0	0	Electricity	1	Married
5/30/2021	186	86	-0.04	-0.1	-0.02	0.01	24	Female	Primary school	House wife		Degree & above	Both	Rent		2	3	Metal/corrugated iron		Cement		Wood with Mud		1	Pit latrine without slab	#NULL!	Piped into dwelling/yard/plot		1	1	1	1	0	0	1	0	1	1	0	0	1	1	0	0	0	0	Electricity	1	Married
44292	187	84	-2.37	0.98	-1.15	-2.57	19	Female	Secondary school	House wife		Secondary school	Father	Private		2	3	Metal/corrugated iron		Cement		Wood with Mud		1	Shared facility	#NULL!	Piped to neighbor		1	1	1	0	0	0	1	1	1	1	1	0	0	1	0	0	0	0	Electricity	1	Married
5/20/2021	188	88.5	-1.26	-2.61	-2.44	-1	42	Female	Primary school	Merchant		Degree & above	Both	Private		4	1	Wood		Ceramic Tiles		Stone with lime/cement		#NULL!	Ventilated improved pit latrine	#NULL!	Piped into dwelling/yard/plot		1	#NULL!	0	1	0	0	0	1	1	1	1	0	1	1	0	0	0	0	Electricity	1	Married
5/20/2021	189	62	3.11	-3.76	0.16	3.21	9	Female	Diploma	Government employee		Degree & above	Both	Rent		1	4	Metal/corrugated iron		Ceramic Tiles		Stone with lime/cement		1	Shared facility	#NULL!	Piped into dwelling/yard/plot		1	0	1	0	0	1	1	1	1	1	1	0	1	1	0	0	0	0	Electricity	1	Married
5/18/2021	190	78	-1.39	0.95	-0.63	-1.63	11	Male	No education	House wife		No education	Father	Rent		1	4	Rustic mat/ plastic sheet		Earth/sand		Wood with Mud		0		#NULL!	Piped to neighbor		1	1	1	0	0	0	0	0	0	1	0	0	1	1	0	0	0	0	Electricity	1	Married
5/21/2021	191	76	0.19	-2.55	-1.07	0.76	19	Male	Secondary school	House wife		Secondary school	Father	Private		3	4	Metal/corrugated iron		Ceramic Tiles		Cement		1	Ventilated improved pit latrine	#NULL!	Piped into dwelling/yard/plot		1	1	1	1	0	1	1	1	1	1	1	1	1	1	0	0	0	0	Electricity	1	Married
5/21/2021	192	85	1.45	-0.28	0.96	1.56	24	Female	Primary school	Government employee		Secondary school	Both	Government		3	3	Metal/corrugated iron		Earth/sand		Wood with Mud		1	Shared facility	#NULL!	Piped into dwelling/yard/plot		1	0	1	1	0	0	1	1	1	1	1	0	0	1	0	0	0	0	Electricity	1	Married
5/20/2021	193	75	0.82	-1.4	-0.02	1.11	17	Female	Primary school	House wife		Secondary school	Father	Rent		1	3	Metal/corrugated iron		Earth/sand		Wood with Mud		1	Flush/pour flush not to sewer/septic tank/ pit latrine	#NULL!	Piped into dwelling/yard/plot		1	0	1	0	0	0	1	0	1	1	1	0	0	1	0	0	0	0	Electricity	1	Married
5/20/2021	194	80	-0.68	-0.86	-0.94	-0.58	18	Male	Diploma	Government employee		Secondary school	Both	Rent		1	6	Metal/corrugated iron		Cement		Wood with Mud		1	Shared facility	#NULL!	Piped into dwelling/yard/plot		1	0	1	0	0	0	1	0	1	1	1	0	0	1	0	0	0	0	Electricity	1	Married
44233	195	94	0.29	0.55	0.55	0.27	31	Female	Secondary school	House wife		Secondary school	Father	Government		1	1	Metal/corrugated iron		Earth/sand		Wood with Mud		1	Shared facility	#NULL!	Piped into dwelling/yard/plot		1	0	1	0	0	0	1	0	1	1	1	0	0	1	0	0	0	0	Electricity	1	Married
44233	196	74.5	-2.19	-1.43	-2.24	-1.99	14	Male	Primary school	Government employee		Degree & above	Both	Rent		3	3	Metal/corrugated iron		Cement		Cement		1	Ventilated improved pit latrine	#NULL!	Piped into dwelling/yard/plot		1	0	1	0	0	1	1	1	1	1	1	0	1	1	0	0	0	0	Electricity	1	Married
44233	197	80.5	-0.8	0.49	-0.41	-0.98	15	Male	Secondary school	Merchant		Diploma	Both	Rent		5	3	Metal/corrugated iron		Vinyl or asphalt strips/plastic tile		Stone with lime/cement		1	Flush/pour flush to sewer system/septic tank/pit latrine	#NULL!	Piped into dwelling/yard/plot		1	0	1	0	0	1	1	1	1	1	1	0	0	0	1	1	1	1	Electricity	1	Married
44292	198	85	1.3	1.01	1.43	1.19	18	Male	Primary school	Government employee		Diploma	Both	Private		5	2	Metal/corrugated iron		Vinyl or asphalt strips/plastic tile		Stone with lime/cement		1	Flush/pour flush to sewer system/septic tank/pit latrine	#NULL!	Piped into dwelling/yard/plot		1	1	1	0	1	1	1	1	1	1	1	0	0	1	0	0	0	0	Electricity	1	Married
44292	199	87	-1.27	-0.86	-1.3	-1.17	27	Male	Primary school	House wife		Primary school	Father	Rent		2	3	Metal/corrugated iron		Earth/sand		Cement		1	Shared facility	#NULL!	Piped to neighbor		1	0	1	0	0	0	1	1	1	1	1	0	0	1	0	0	0	0	Electricity	1	Married
44292	200	70	0.8	-0.32	0.38	0.76	8	Male	Primary school	Government employee		Diploma	Both	Rent		5	3	Metal/corrugated iron		Cement		Cement		1	Shared facility	#NULL!	Piped into dwelling/yard/plot		1	0	1	0	1	1	1	1	1	1	1	0	1	1	0	0	0	0	Electricity	1	Married
44292	201	101.5	-2.12	0.68	-1.04	-2.33	41	Female	Secondary school	House wife		Diploma	Father	Private		1	4	Metal/corrugated iron		Cement		Wood with Mud		1	Shared facility	#NULL!	Piped into dwelling/yard/plot		1	1	1	0	0	1	1	1	1	1	1	0	1	1	0	0	0	0	Electricity	1	Married
5/19/2021	202	84.5	0.47	-0.67	-0.01	0.6	23	Male	Diploma	Self-employee		Degree & above	Both	Rent		1	3	Metal/corrugated iron		Cement		Wood with Mud		1	Shared facility	#NULL!	Piped into dwelling/yard/plot		1	1	1	0	0	1	1	1	1	1	1	0	1	1	0	0	0	0	Electricity	1	Married
5/19/2021	203	83	1.05	-2	-0.35	1.3	29	Female	Secondary school	Government employee		Secondary school	Both	Rent		1	4	Metal/corrugated iron		Cement		Wood with Mud		1	Shared facility	#NULL!	Piped into dwelling/yard/plot		1	0	1	0	0	1	1	0	1	1	1	0	1	1	0	0	0	0	Electricity	1	Married
5/31/2021	204	87	0.81	-0.22	0.49	0.9	24	Male	No education	House wife		Primary school	Father	Government		2	3	Metal/corrugated iron		Cement		Wood with Mud		1	Shared facility	#NULL!	Piped into dwelling/yard/plot		1	0	1	0	0	0	1	0	1	1	1	0	0	1	0	0	0	0	Electricity	1	Married
5/31/2021	205	63	3.02	-4.48	-0.36	3.11	9	Male	No education	House wife		Primary school	Father	Rent		1	3	Metal/corrugated iron		Earth/sand		Wood with Mud		1	Shared facility	#NULL!	Piped into dwelling/yard/plot		1	0	1	0	0	0	1	0	1	1	1	0	1	1	0	0	0	0	Electricity	1	Married
5/19/2021	206	93	1.24	0.86	1.39	1.25	29	Female	Secondary school	Self-employee		Degree & above	Both	Rent		3	2	Metal/corrugated iron		Cement		Stone with lime/cement		1	Shared facility	#NULL!	Piped into dwelling/yard/plot		1	0	1	0	0	1	1	1	1	1	1	0	1	1	0	0	0	0	Electricity	1	Married
5/31/2021	207	83.5	-1.12	-0.82	-1.21	-1.08	24	Female	Primary school	Self-employee		Primary school	Both	Rent		1	4	Metal/corrugated iron		Earth/sand		Wood with Mud		1	Shared facility	#NULL!	Piped into dwelling/yard/plot		1	0	1	0	0	0	1	0	1	1	1	0	0	1	0	0	0	0	Electricity	1	Married
44475	208	72	-0.03	-1.64	-0.8	0.24	12	Male	No education	Non-government employee		Secondary school	Father	Rent		1	3	Metal/corrugated iron		Earth/sand		Wood with Mud		1	Shared facility	#NULL!	Public tap/standpipe		1	1	1	0	0	0	1	0	1	1	0	0	1	1	0	0	0	0	Wood	0	Married
44383	209	115	-4.18	2.07	-1.4	-4.11	53	Female	Primary school	House wife		Secondary school	Both	Rent		2	2	Metal/corrugated iron		Cement		Wood with Mud		1	Flush/pour flush to sewer system/septic tank/pit latrine	#NULL!	Public tap/standpipe		1	1	1	0	0	0	1	1	1	1	1	0	1	1	0	0	0	0	Charcoal	1	Married
44292	210	114	-3.99	3.82	-0.44	-4.25	41	Female	Diploma	Government employee		Degree & above	Both	Rent		2	3	Metal/corrugated iron		Cement		Stone with lime/cement		1	Flush/pour flush to sewer system/septic tank/pit latrine	#NULL!	Piped into dwelling/yard/plot		1	0	1	0	1	0	1	1	1	1	1	0	1	1	0	0	0	0	Electricity	0	Married
44292	211	75	-0.18	-0.95	-0.55	0.02	13	Male	No education	House wife		Primary school	Father	Rent		1	2	Metal/corrugated iron		Earth/sand		Wood with Mud		1	Flush/pour flush not to sewer/septic tank/ pit latrine	#NULL!	Public tap/standpipe		1	1	0	0	0	0	0	0	1	1	0	0	0	1	0	0	0	0	Wood	1	Married
44292	212	92	-1.36	-1.28	-1.58	-1.19	36	Male	Degree & above	Government employee		Degree & above	Both	Rent		2	2	Cement		Cement		Cement blocks		1	Flush/pour flush to sewer system/septic tank/pit latrine	#NULL!	Piped into dwelling/yard/plot		1	1	1	1	0	1	1	1	1	1	1	1	1	1	1	0	0	0	Electricity	1	Married
44292	213	90.2	-0.99	2.49	0.5	-1.32	17	Male	Degree & above	Self-employee		Degree & above	Both	Rent		4	2	Metal/corrugated iron		Ceramic Tiles		Cement blocks		1	Flush/pour flush to sewer system/septic tank/pit latrine	#NULL!	Piped into dwelling/yard/plot		1	0	1	0	1	1	1	1	1	1	1	0	0	1	0	0	0	0	Electricity	1	Married
44261	214	91	-1.13	0.78	-0.34	-1.27	25	Male	Degree & above	Non-government employee		Diploma	Mother	Private		1	6	Cement		Cement		Cement blocks		1	Pit latrine with slab	#NULL!	Piped into dwelling/yard/plot		1	1	1	1	0	1	1	1	1	1	1	0	1	1	0	0	1	0	Electricity	1	Married
44261	215	75	-0.06	-1.53	-0.73	0.27	15	Male	Primary school	House wife		Degree & above	Father	Private		3	4	Cement		Cement		Cement blocks		1	Flush/pour flush to sewer system/septic tank/pit latrine	#NULL!	Piped into dwelling/yard/plot		1	1	1	1	0	1	0	1	1	1	1	0	1	1	0	0	0	0	Electricity	1	Married
44261	216	73	0.95	-1.93	-0.17	1.34	14	Male	Primary school	House wife		Secondary school	Father	Rent		1	2	Metal/corrugated iron		Earth/sand		Wood with Mud		1	Shared facility	#NULL!	Public tap/standpipe		1	1	0	0	0	0	0	0	1	1	0	0	0	1	0	0	0	0	Wood	1	Married
44261	217	105	-1.39	0.64	-0.54	-1.51	46	Male	Secondary school	House wife		Diploma	Father	Rent		2	2	Metal/corrugated iron		Cement		Cement blocks		1	Pit latrine without slab	#NULL!	Piped into dwelling/yard/plot		1	1	1	0	0	0	1	1	0	1	1	0	0	1	0	0	0	0	Electricity	0	Separated
44261	218	77.5	-1.44	-1.15	-1.58	-1.28	16	Male	Diploma	Non-government employee		Degree & above	Father	Rent		2	2	Cement		Cement		Cement blocks		1	Flush/pour flush to sewer system/septic tank/pit latrine	#NULL!	Piped into dwelling/yard/plot		1	1	1	0	0	1	0	1	0	1	1	0	1	1	0	0	0	0	Electricity	1	Married
44383	219	65	-0.95	-1.17	-1.44	-1.05	7	Male	Diploma	Government employee		Degree & above	Both	Rent		3	2	Cement		Cement		Cement blocks		1	Flush/pour flush to sewer system/septic tank/pit latrine	#NULL!	Piped into dwelling/yard/plot		1	1	1	1	0	1	1	1	1	1	1	0	1	1	0	0	0	0	Electricity	1	Married
44383	220	76	-0.56	-1.45	-1.09	-0.31	18	Female	Primary school	Non-government employee		Secondary school	Both	Rent		1	2	Metal/corrugated iron		Earth/sand		Wood with Mud		1	Flush/pour flush to sewer system/septic tank/pit latrine	#NULL!	Piped to neighbor		1	1	1	0	0	0	1	0	1	1	0	0	1	1	0	0	0	0	Charcoal	0	Married
44445	221	94	-0.54	-0.92	-0.88	-0.48	39	Female	Primary school	House wife		Primary school	Both	Rent		1	2	Metal/corrugated iron		Earth/sand		Wood with Mud		1	Flush/pour flush not to sewer/septic tank/ pit latrine	#NULL!	Piped to neighbor		1	1	1	0	0	0	1	0	1	1	0	0	0	1	0	0	0	0	Charcoal	0	Married
44475	222	94	1.04	2.27	1.94	0.93	24	Female	Secondary school	Government employee		Degree & above	Both	Private		3	2	Cement		Cement		Cement blocks		1	Flush/pour flush to sewer system/septic tank/pit latrine	#NULL!	Piped into dwelling/yard/plot		1	1	1	1	0	1	1	1	1	1	1	0	1	1	0	0	0	0	Electricity	1	Married
44475	223	94.9	0.86	-1.95	-0.59	0.93	49	Female	Diploma	Self-employee		Degree & above	Both	Private		3	2	Cement		Cement		Cement blocks		1	Flush/pour flush to sewer system/septic tank/pit latrine	#NULL!	Piped into dwelling/yard/plot		1	1	1	1	1	1	1	1	1	1	1	0	1	1	1	0	1	0	Electricity	1	Married
44475	224	84	0.82	-0.4	0.43	0.93	23	Female	Secondary school	Self-employee		Diploma	Father	Private		3	2	Metal/corrugated iron		Cement		Wood with Mud		1	Flush/pour flush to sewer system/septic tank/pit latrine	#NULL!	Piped into dwelling/yard/plot		1	1	1	0	0	1	1	1	1	1	0	1	1	0	0	0	0	0	Wood	1	Married
44445	225	76	-1.09	-1.32	-1.39	-0.85	15	Male	Secondary school	House wife		Secondary school	Father	Private		2	2	Cement		Cement		Cement blocks		1	Flush/pour flush to sewer system/septic tank/pit latrine	#NULL!	Piped into dwelling/yard/plot		1	1	1	0	1	1	1	1	1	1	1	0	1	1	0	0	0	0	Electricity	1	Married
44475	226	115	-2.79	2.2	-0.36	-2.63	52	Female	Secondary school	Government employee		Secondary school	Both	Government		4	4	Metal/corrugated iron		Cement		Cement blocks		1	Flush/pour flush to sewer system/septic tank/pit latrine	#NULL!	Piped into dwelling/yard/plot		1	1	1	1	1	1	1	1	1	1	1	1	1	1	1	0	1	0	Electricity	1	Married
44475	227	99	-0.73	-1.67	-1.52	-0.7	54	Female	Secondary school	Government employee		Diploma	Both	Rent		2	3	Metal/corrugated iron		Cement		Cement blocks		1	Shared facility	#NULL!	Piped into dwelling/yard/plot		1	1	1	0	0	0	1	0	1	1	0	0	1	1	0	0	0	0	Electricity	1	Married
5/26/2021	228	78	-0.25	-0.48	-0.41	-0.17	15	Male	Secondary school	House wife		Secondary school	Both	Government		2	3	Metal/corrugated iron		Cement		Wood with Mud		1	Shared facility	#NULL!	Piped into dwelling/yard/plot		1	1	1	1	0	0	1	1	1	1	1	0	1	1	0	0	0	0	Electricity	1	Married
5/26/2021	229	76	-2.73	0.73	-1.67	-2.95	10	Male	Primary school	House wife		Secondary school	Father	Rent		2	2	Metal/corrugated iron		Cement		Wood with Mud		1	Shared facility	#NULL!	Piped into dwelling/yard/plot		1	1	1	0	0	0	1	1	1	1	1	0	1	1	0	0	0	0	Electricity	1	Married
5/24/2021	230	91	-0.12	2.97	1.34	-0.47	19	Male	Degree & above	Government employee		Degree & above	Both	Rent		2	3	Metal/corrugated iron		Cement		Stone with lime/cement		1	Ventilated improved pit latrine	#NULL!	Piped to neighbor		1	1	1	1	1	1	1	1	1	1	1	0	1	1	0	0	0	0	Electricity	1	Married
6/26/2021	231	110	0.86	0.4	0.86	0.94	56	Male	Diploma	House wife		Secondary school	Both	Rent		2	2	Metal/corrugated iron		Cement		Cement		1	Ventilated improved pit latrine	#NULL!	Piped into dwelling/yard/plot		1	0	1	0	0	1	1	1	1	1	1	0	1	1	0	0	0	0	Electricity	1	Married
5/26/2021	232	78	0.72	-2.42	-0.75	1.1	24	Female	Secondary school	House wife		Primary school	Father	Rent		1	3	Metal/corrugated iron		Cement		Cement		1	Shared facility	#NULL!	Piped into dwelling/yard/plot		1	1	1	1	0	1	1	1	1	1	1	0	1	1	0	0	0	0	Electricity	1	Married
5/26/2021	233	84	-1.25	-0.56	-1.15	-1.23	24	Female	No education	House wife		Primary school	Father	Private		1	4	Metal/corrugated iron		Earth/sand		Wood with Mud		1	Flush/pour flush not to sewer/septic tank/ pit latrine	#NULL!	Piped into dwelling/yard/plot		1	1	1	1	0	1	1	1	1	1	1	0	1	1	0	0	0	0	Electricity	1	Married
5/26/2021	234	84	-1.67	-1.05	-1.72	-1.63	24	Male	No education	House wife		Primary school	Father	Private		1	4	Metal/corrugated iron		Cement		Stone with lime/cement		1	Pit latrine with slab	#NULL!	Piped into dwelling/yard/plot		1	1	1	1	0	1	1	1	1	1	1	0	1	1	0	0	0	0	Electricity	1	Married
5/26/2021	235	83	-0.43	-0.86	-0.74	-0.34	24	Female	No education	House wife		Secondary school	Father	Rent		2	4	Metal/corrugated iron		Cement		Stone with lime/cement		1	Ventilated improved pit latrine	#NULL!	Piped into dwelling/yard/plot		1	1	1	1	0	1	1	1	1	1	1	0	1	1	0	0	0	0	Electricity	1	Married
6/25/2021	236	80	-0.1	1.17	0.44	-0.32	14	Female	Primary school	House wife		Secondary school	Father	Rent		1	3	Metal/corrugated iron		Earth/sand		Wood with Mud		1	Pit latrine with slab	#NULL!	Piped into dwelling/yard/plot		1	1	1	1	0	0	1	1	1	1	1	0	1	1	0	0	0	0	Electricity	1	Married
6/25/2021	237	91	0.09	-0.91	-0.4	0.21	35	Female	Primary school	House wife		Secondary school	Father	Rent		1	3	Metal/corrugated iron		Vinyl or asphalt strips/plastic tile		Wood with Mud		1	Pit latrine with slab	#NULL!	Public tap/standpipe		1	1	1	1	0	0	1	1	1	1	1	0	1	1	0	0	0	0	Electricity	1	Married
5/26/2021	238	107	-1.83	1.76	-0.21	-2.08	42	Male	Diploma	Government employee		Diploma	Both	Rent		3	2	Wood		Cement		Cement blocks		1	Flush/pour flush to sewer system/septic tank/pit latrine	#NULL!	Bottled water		1	1	1	1	0	1	1	1	1	1	1	0	1	1	0	0	0	0	Electricity	1	Married
5/26/2021	239	82	0.34	0.68	0.58	0.26	18	Female	Diploma	Self-employee		Degree & above	Both	Rent		2	4	Cement		Cement		Stone with lime/cement		1	Flush/pour flush to sewer system/septic tank/pit latrine	#NULL!	Bottled water		1	1	1	1	1	1	1	1	1	1	1	0	1	1	0	0	0	0	Electricity	1	Married
5/25/2021	240	80	0.95	1.91	1.49	0.63	12	Female	Primary school	House wife		Diploma	Father	Rent		1	3	Metal/corrugated iron		Cement		Wood with Mud		1	Ventilated improved pit latrine	#NULL!	Piped into dwelling/yard/plot		1	1	1	1	0	0	1	1	1	1	1	0	1	1	0	0	0	0	Electricity	1	Married
6/24/2021	241	68	0.35	-1.27	-0.41	0.43	9	Female	Degree & above	Government employee		Degree & above	Both	Private		2	2	Metal/corrugated iron		Cement		Stone with lime/cement		1	Pit latrine with slab	#NULL!	Piped into dwelling/yard/plot		1	1	0	1	1	1	1	1	1	1	1	0	1	1	0	0	0	0	Electricity	1	Married
5/25/2021	242	98	0.15	-0.6	-0.26	0.16	42	Male	Degree & above	Self-employee		Degree & above	Both	Rent		4	2	Wood		Ceramic Tiles		Cement blocks		1	Ventilated improved pit latrine	#NULL!	Piped into dwelling/yard/plot		1	1	1	1	1	1	1	1	1	1	1	0	1	1	1	0	0	0	Electricity	1	Married
5/26/2021	243	72	-0.49	2.01	0.57	-0.74	7	Female	Secondary school	Self-employee		Diploma	Father	Government		2	3	Metal/corrugated iron		Cement		Stone with lime/cement		1	Ventilated improved pit latrine	#NULL!	Piped into dwelling/yard/plot	y	1	1	1	0	0	1	1	1	1	1	1	0	1	1	0	0	0	0	Electricity	1	Married
5/25/2021	244	85	-1.32	1.33	-0.35	-1.6	17	Male	No education	House wife		Primary school	Father	Rent		1	3	Metal/corrugated iron		Vinyl or asphalt strips/plastic tile		Wood with Mud		1	Pit latrine with slab	#NULL!	Piped into dwelling/yard/plot		1	0	1	0	0	1	1	1	1	1	1	0	1	1	0	0	0	0	Electricity	1	Married
5/25/2021	245	78	-1.53	0.38	-0.98	-1.68	13	Male	Secondary school	Self-employee		Diploma	Both	Rent		2	4	Metal/corrugated iron		Ceramic Tiles		Stone with lime/cement		1	Ventilated improved pit latrine	#NULL!	Piped into dwelling/yard/plot		1	1	1	1	1	1	1	1	1	1	1	0	1	1	0	0	0	0	Electricity	1	Married
5/25/2021	246	102	-0.73	2.75	0.93	-1.16	30	Male	Secondary school	House wife		Secondary school	Father	Private		4	3	Cement		Cement		Stone with lime/cement		1	Flush/pour flush to sewer system/septic tank/pit latrine	#NULL!	Public tap/standpipe		1	1	1	1	0	1	1	1	1	1	1	1	1	1	0	0	0	0	Electricity	1	Married
5/24/2021	247	84	-1.48	-1.46	-1.87	-1.41	27	Female	Primary school	House wife		Secondary school	Father	Rent		1	4	Metal/corrugated iron		Cement		Wood with Mud		1	Ventilated improved pit latrine	#NULL!	Piped into dwelling/yard/plot		1	1	1	1	1	0	1	1	1	1	1	0	1	1	0	0	0	0	Electricity	1	Married
5/24/2021	248	102	0.77	1.59	1.39	0.58	36	Male	Diploma	Self-employee		Secondary school	Both	Rent		2	3	Metal/corrugated iron		Cement		Wood with Mud		1	Pit latrine with slab	#NULL!	Bottled water		1	1	1	1	0	1	1	1	1	1	1	0	1	1	0	0	0	0	Electricity	1	Married
5/24/2021	249	90	1.85	2.31	2.51	1.79	20	Female	Diploma	Self-employee		Diploma	Both	Government		2	3	Metal/corrugated iron		Vinyl or asphalt strips/plastic tile		Wood with Mud		1	Shared facility	#NULL!	Piped into dwelling/yard/plot		1	0	1	0	0	1	1	1	1	1	1	0	1	1	0	0	0	0	Electricity	1	Married
5/25/2021	250	100	-1.14	1.37	-0.04	-1.43	34	Male	Degree & above	Government employee		Secondary school	Both	Rent		1	3	Metal/corrugated iron		Cement		Stone with lime/cement		1	Flush/pour flush to sewer system/septic tank/pit latrine	#NULL!	Piped into dwelling/yard/plot		1	1	1	1	0	1	1	1	1	1	1	0	1	1	0	0	0	0	Electricity	1	Married
5/25/2021	251	100	0.49	3.27	1.98	0.07	26	Male	Diploma	Government employee		Degree & above	Both	Rent		4	2	Metal/corrugated iron		Cement		Stone with lime/cement		1	Flush/pour flush to sewer system/septic tank/pit latrine	#NULL!	Piped into dwelling/yard/plot		1	1	1	1	1	1	1	1	1	1	1	0	1	1	0	0	0	0	Electricity	1	Married
5/25/2021	252	68	-1.13	-0.74	-1.27	-1.16	8	Female	Primary school	House wife		Primary school	Father	Rent		1	4	Metal/corrugated iron		Vinyl or asphalt strips/plastic tile		Wood with Mud		1	Pit latrine with slab	#NULL!	Public tap/standpipe		1	1	1	1	0	0	1	1	1	1	1	0	1	1	0	0	0	0	Electricity	1	Married
5/25/2021	253	105	-1.24	-0.8	-1.28	-1.22	58	Female	Diploma	Non-government employee		Secondary school	Both	Rent		3	4	Metal/corrugated iron		Ceramic Tiles		Stone with lime/cement		1	Shared facility	#NULL!	Bottled water		1	1	1	1	1	1	1	1	1	1	1	1	1	1	0	0	0	0	Electricity	#NULL!	Married
5/31/2021	254	105	-0.61	1.25	0.31	-0.77	42	Male	Degree & above	Merchant		Secondary school	Mother	Rent		2	3	Wood		Vinyl or asphalt strips/plastic tile		Stone with lime/cement		1	Pit latrine with slab	#NULL!	Piped into dwelling/yard/plot		1	0	1	0	1	1	1	1	1	1	1	0	0	1	0	0	0	0	Electricity	1	Married
5/25/2021	255	101	0.99	-1.55	-0.33	0.88	57	Female	No education	House wife		Secondary school	Father	Government		1	4	Metal/corrugated iron		Cement		Wood with Mud		1	Shared facility	#NULL!	Piped into dwelling/yard/plot		1	1	1	0	0	1	0	1	1	1	1	0	1	1	0	0	0	0	Electricity	1	Married
5/25/2021	256	73	0.48	-1.31	-0.22	0.75	14	Female	Diploma	Government employee		Secondary school	Both	Rent		1	3	Metal/corrugated iron		Earth/sand		Stone with lime/cement		1	Flush/pour flush to sewer system/septic tank/pit latrine	#NULL!	Public tap/standpipe		1	0	1	0	0	1	1	1	1	1	1	0	0	1	0	0	0	0	Electricity	1	Married
44261	257	74	-1.17	-1.06	-1.32	-0.99	15	Female	No education	House wife		Secondary school	Father	Government		1	4	Metal/corrugated iron		Cement		Cement		1	Shared facility	#NULL!	Piped into dwelling/yard/plot		1	0	0	0	0	0	0	0	1	1	0	0	1	0	0	0	0	0	Electricity	1	Married
44261	258	70	0.44	-5.44	-2.61	1.49	23	Male	Degree & above	Self-employee		Diploma	Both	Private		2	1	Metal/corrugated iron		Cement		Cement		1	Ventilated improved pit latrine	#NULL!	Piped into dwelling/yard/plot		1	0	1	1	0	0	1	1	1	1	1	0	0	1	0	0	0	0	Electricity	1	Married
44233	259	66	2.02	-1.46	0.65	1.97	6	Male	Diploma	Self-employee		Secondary school	Both	Rent		2	2	Cement		Cement		Cement blocks		1	Shared facility	#NULL!	Piped to neighbor		1	0	1	0	0	1	1	0	0	1	0	0	1	1	0	0	0	0	Electricity	0	Married
44233	260	90	-0.79	0.26	-0.34	-0.81	27	Female	No education	House wife		No education	Father	Government		1	5	Metal/corrugated iron		Earth/sand		Wood with Mud		1	Shared facility	#NULL!	Public tap/standpipe		1	0	0	0	0	0	0	0	0	1	0	0	0	1	0	0	0	0	Electricity	0	Married
5/24/2021	261	110	0.29	0.28	0.42	0.37	57	Male	Degree & above	Self-employee		Degree & above	Both	Private		3	1	Metal/corrugated iron		Ceramic Tiles		Bricks		1	Pit latrine with slab	#NULL!	Piped into dwelling/yard/plot		1	1	1	0	1	1	1	1	1	1	1	0	1	1	1	0	0	0	Electricity	1	Married
44233	262	90	0.57	-0.77	0.01	0.7	31	Male	Diploma	Government employee		Secondary school	Both	Rent		2	3	Metal/corrugated iron		Cement		Stone with lime/cement		1	Pit latrine with slab	#NULL!	Piped into dwelling/yard/plot		1	0	1	0	0	1	1	1	1	1	1	0	0	1	0	0	0	0	Electricity	1	Married
44202	263	92	0.58	-0.57	0.11	0.66	32	Male	Diploma	Government employee		Diploma	Both	Government		4	4	Metal/corrugated iron		Vinyl or asphalt strips/plastic tile		Cement		1	Pit latrine with slab	#NULL!	Piped into dwelling/yard/plot		1	1	1	0	0	1	1	1	1	1	1	0	1	1	0	0	0	0	Electricity	1	Married
44292	264	110	-0.97	1.52	0.31	-0.91	49	Female	Secondary school	House wife		Degree & above	Father	Rent		3	3	Metal/corrugated iron		Vinyl or asphalt strips/plastic tile		Cement		1	Pit latrine with slab	#NULL!	Piped to neighbor		1	1	1	0	0	1	1	1	1	1	1	0	1	1	0	0	0	0	Electricity	1	Married
44233	265	93	-0.33	-1.49	-1.08	-0.21	42	Female	Degree & above	Non-government employee		Degree & above	Both	Rent		2	2	Metal/corrugated iron		Cement		Stone with lime/cement		1	Pit latrine with slab	#NULL!	Piped into dwelling/yard/plot		1	1	1	0	1	1	1	1	1	1	1	0	1	1	0	0	1	0	Electricity	1	Married
5/31/2021	266	98	-3.78	1.32	-1.83	-4.15	31	Male	Degree & above	Government employee		Diploma	Both	Rent		2	4	Metal/corrugated iron		Cement		Stone with lime/cement		1	Pit latrine with slab	#NULL!	Piped into dwelling/yard/plot		1	0	1	0	0	1	1	1	1	1	1	0	0	1	0	0	0	0	Electricity	1	Married
44233	267	101	-0.51	-0.94	-0.91	-0.47	51	Male	Primary school	House wife		Primary school	Father	Rent		2	3	Metal/corrugated iron		Wood planks		Wood with Mud		1	Ventilated improved pit latrine	#NULL!	Piped into dwelling/yard/plot		1	0	1	0	0	1	1	1	1	1	1	0	1	1	0	0	0	0	Electricity	1	Married
5/24/2021	268	75	1.83	-2.65	0.08	2.34	21	Female	Degree & above	House wife		Secondary school	Father	Rent		3	2	Metal/corrugated iron		Cement		Wood with Mud		1	Shared facility	#NULL!	Piped into dwelling/yard/plot		1	1	1	1	1	1	1	1	1	1	1	0	1	1	0	0	0	0	Electricity	1	Married
44233	269	98	-0.52	-0.41	-0.6	-0.55	43	Male	Degree & above	Government employee		Secondary school	Both	Rent		2	4	Metal/corrugated iron		Cement		Wood with Mud		1	Shared facility	#NULL!	Piped into dwelling/yard/plot		1	1	1	0	0	0	1	1	1	1	1	0	1	1	0	0	1	0	Electricity	1	Married
44233	270	110	-1.7	1.59	-0.17	-1.85	48	Male	Secondary school	Merchant		Secondary school	Both	Government		3	3	Metal/corrugated iron		Earth/sand		Wood with Mud		1	Shared facility	#NULL!	Piped into dwelling/yard/plot		1	1	1	0	0	1	0	1	1	1	0	0	0	1	1	0	0	0	Electricity	1	Married
5/20/2021	271	91	-2.99	-0.83	-2.51	-3.08	34	Female	No education	House wife		Primary school	Father	Government		2	6	Metal/corrugated iron		Vinyl or asphalt strips/plastic tile		Wood with Mud		1	Shared facility	#NULL!	Piped into dwelling/yard/plot		1	1	1	0	0	1	1	0	1	1	1	0	1	1	0	0	0	0	Electricity	0	Married
6/24/2021	272	70	-0.22	1.35	0.47	-0.39	6	Female	Secondary school	House wife		Primary school	Father	Rent		1	3	Metal/corrugated iron		Cement		Wood with Mud		1	Flush/pour flush to sewer system/septic tank/pit latrine	#NULL!	Piped to neighbor		1	0	0	0	0	0	1	1	1	1	1	0	0	1	0	0	0	0	Charcoal	0	Married
5/24/2021	273	95	0.09	1.33	0.82	-0.02	29	Female	Diploma	Government employee		Secondary school	Both	Private		2	4	Metal/corrugated iron		Cement		Cement		1	Flush/pour flush to sewer system/septic tank/pit latrine	#NULL!	Piped into dwelling/yard/plot		1	1	1	0	0	1	1	1	1	1	1	0	0	1	0	0	0	0	Electricity	1	Married
5/21/2021	274	104	2.05	0.33	1.54	1.99	47	Female	Secondary school	House wife		Secondary school	Father	Rent		1	3	Metal/corrugated iron		Cement		Cement blocks		1	Shared facility	#NULL!	Piped to neighbor		1	0	1	0	0	0	0	0	1	1	0	0	1	1	0	0	0	0	Charcoal	1	Married
5/26/2021	275	64	1.83	-2.38	-0.11	1.73	6	Male	Degree & above	Government employee		Secondary school	Both	Rent		2	5	Metal/corrugated iron		Cement		Wood with Mud		1	Shared facility	#NULL!	Piped to neighbor		1	1	1	0	1	1	1	1	1	1	1	0	1	1	0	1	0	0	Electricity	1	Married
5/20/2021	276	92	-2.06	2.88	0.08	-2.37	21	Female	Primary school	Self-employee		Degree & above	Father	Rent		1	3	Metal/corrugated iron		Cement		Wood with Mud		1	Shared facility	#NULL!	Public tap/standpipe		1	1	1	0	1	0	1	1	1	1	1	0	0	1	0	0	0	0	Charcoal	1	Married
5/26/2021	277	98	0.94	-1.14	-0.06	0.93	48	Female	Secondary school	House wife		Secondary school	Father	Rent		2	3	Metal/corrugated iron		Cement		Wood with Mud		1	Shared facility	#NULL!	Piped to neighbor		1	1	1	1	1	1	1	1	1	1	1	0	0	1	0	0	0	0	Electricity	0	Married
5/25/2021	278	73	0.12	-2.39	-1.05	0.59	17	Female	Secondary school	House wife		Secondary school	Father	Government		1	5	Metal/corrugated iron		Cement		Stone with lime/cement		1	Shared facility	#NULL!	Piped into dwelling/yard/plot		1	1	1	1	0	1	1	1	1	1	0	0	0	1	0	0	0	0	Kerosene	1	Married
5/21/2021	279	85	-0.73	-0.82	-0.94	-0.65	24	Male	Primary school	Government employee		Primary school	Both	Other	meteleya	1	3	Metal/corrugated iron		Cement		Other	plastic	1	Shared facility	#NULL!	Piped to neighbor		1	1	1	0	0	0	0	0	1	0	0	0	0	1	0	0	0	0	Wood	0	Married
44233	280	74	-1.86	1.23	-0.83	-2.08	8	Male	No education	House wife		Secondary school	Father	Rent		1	2	Metal/corrugated iron		Cement		Stone with lime/cement		1	Shared facility	#NULL!	Piped to neighbor		1	1	0	0	0	0	1	0	1	1	1	0	0	1	0	0	0	0	Charcoal	1	Married
44202	281	90	-0.59	0.91	0.15	-0.66	25	Female	Diploma	House wife		No education	Mother	Rent		2	3	Cement		Ceramic Tiles		Cement blocks		1	Flush/pour flush to sewer system/septic tank/pit latrine	#NULL!	Piped into dwelling/yard/plot		1	0	1	0	0	1	0	1	0	1	1	0	0	1	0	0	0	0	Charcoal	0	Divorced
5/20/2021	282	82	1.06	-1.78	-0.17	1.36	25	Male	Diploma	House wife		Secondary school	Father	Private		2	5	Metal/corrugated iron		Vinyl or asphalt strips/plastic tile		Cement		1	Pit latrine with slab	#NULL!	Piped into dwelling/yard/plot		1	1	1	1	0	1	1	1	1	1	1	0	1	1	0	0	0	0	Electricity	1	Single
44202	283	81	0.78	-2.28	-0.64	1.16	25	Male	Diploma	Merchant		Diploma	Both	Government		2	2	Metal/corrugated iron		Vinyl or asphalt strips/plastic tile		Cement		1	Pit latrine with slab	#NULL!	Piped to neighbor		1	1	1	0	0	1	1	1	1	1	1	0	1	1	0	0	0	0	Electricity	1	Married
5/20/2021	284	91	1.29	2.4	2.16	1.21	21	Female	Secondary school	Government employee		Diploma	Both	Private		3	2	Metal/corrugated iron		Vinyl or asphalt strips/plastic tile		Cement		1	Flush/pour flush to sewer system/septic tank/pit latrine	#NULL!	Piped into dwelling/yard/plot		1	1	1	1	0	1	1	1	1	1	1	0	1	1	0	0	0	0	Electricity	1	Married
5/20/2021	285	90	1.12	-0.23	0.74	1.23	30	Female	Secondary school	Self-employee		Primary school	Both	Rent		1	4	Metal/corrugated iron		Carpet		Wood with Mud		1	Shared facility	#NULL!	Piped to neighbor		1	1	1	0	0	1	0	0	0	0	1	0	0	1	0	0	0	0	Electricity	0	Married
44202	286	86	-1.76	0.05	-1.16	-1.83	24	Female	No education	House wife		Primary school	Father	Government		2	2	Metal/corrugated iron		Earth/sand		Wood with Mud		1	Shared facility	#NULL!	Piped to neighbor		1	0	0	0	0	0	1	1	1	1	0	0	0	1	0	0	0	0	Electricity	1	Married
44202	287	86	-1.76	0.05	-1.16	-1.83	24	Female	Diploma	Self-employee		Diploma	Both	Rent		3	4	Metal/corrugated iron		Cement		Stone with lime/cement		1	Flush/pour flush to sewer system/septic tank/pit latrine	#NULL!	Piped into dwelling/yard/plot		1	1	1	0	1	1	1	1	1	1	1	0	1	1	0	0	1	0	Electricity	1	Married
5/19/2021	288	72	1.66	0.77	1.58	1.56	9	Female	Degree & above	Non-government employee		Degree & above	Father	Private		4	1	Wood		Cement		Cement blocks		1	Pit latrine with slab	#NULL!	Piped into dwelling/yard/plot		1	1	1	1	1	1	1	1	1	1	1	0	1	1	0	0	1	0	Electricity	1	Married
5/21/2021	289	98	2.31	-1.73	0.44	2.33	51	Male	Primary school	House wife		Degree & above	Father	Government		1	5	Metal/corrugated iron		Earth/sand		Wood with Mud		1	Shared facility	#NULL!	Public tap/standpipe		1	1	1	0	0	0	0	1	1	1	1	0	0	1	0	0	0	0	Electricity	1	Married
5/25/2021	290	75	0.43	-0.24	0.23	0.51	12	Male	Secondary school	House wife		Secondary school	Mother	Government		1	5	Rustic mat/ plastic sheet		Earth/sand		Wood with Mud		1	Shared facility	#NULL!	Piped into dwelling/yard/plot		1	1	1	0	0	0	1	1	1	1	0	0	1	1	0	0	0	0	Wood	1	Separated
5/26/2021	291	65	3.47	-4.51	0.17	3.91	12	Male	Primary school	House wife		Secondary school	Mother	Private		1	2	Rustic mat/ plastic sheet		Earth/sand		Wood with Mud		1	Shared facility	#NULL!	Public tap/standpipe		0	0	0	0	0	0	0	0	0	0	0	0	0	0	0	0	0	0	Charcoal	0	Divorced
5/20/2021	292	71	0.27	-1.87	-0.71	0.54	12	Male	Secondary school	Merchant		Secondary school	Both	Rent		4	3	Wood		Cement		Cement blocks		1	Flush/pour flush not to sewer/septic tank/ pit latrine	#NULL!	Piped into dwelling/yard/plot		1	0	1	0	0	1	0	0	0	1	1	0	1	1	0	0	0	0	Electricity	1	Married
5/20/2021	293	65	1.15	-3.09	-0.97	1.19	8	Male	Primary school	Self-employee		Diploma	Both	Government		4	2	Metal/corrugated iron		Parquet or polished wood		Wood with Mud		1	Pit latrine with slab	#NULL!	Piped into dwelling/yard/plot		1	1	1	0	0	1	1	1	1	1	1	0	1	1	0	0	0	0	Electricity	1	Separated
5/18/2021	294	72	0.95	-0.05	0.67	0.93	9	Male	Primary school	House wife		Primary school	Father	Rent		2	2	Metal/corrugated iron		Vinyl or asphalt strips/plastic tile		Wood with Mud		1	Ventilated improved pit latrine	#NULL!	Public tap/standpipe		1	0	1	0	0	0	1	1	1	1	1	0	0	1	0	0	0	0	Electricity	1	Single
5/21/2021	295	82	0.34	0.73	0.6	0.25	17	Female	Diploma	Government employee		Secondary school	Both	Government		2	4	Metal/corrugated iron		Cement		Wood with Mud		1	Shared facility	#NULL!	Piped into dwelling/yard/plot		1	1	1	0	0	0	1	1	0	1	1	0	1	1	0	0	0	0	Electricity	1	Married
5/20/2021	296	90	1.85	-0.3	1.23	1.99	30	Female	Primary school	Self-employee		Primary school	Mother	Government		3	2	Metal/corrugated iron		Earth/sand		Wood with Mud		1	Shared facility	#NULL!	Piped to neighbor		1	0	1	0	0	1	1	1	1	1	1	0	0	1	0	0	0	0	Electricity	0	Single
5/24/2021	297	86	1.05	-1.83	-0.25	1.34	30	Male	No education	House wife		Secondary school	Father	Rent		1	5	Metal/corrugated iron		Cement		Wood with Mud		1	Shared facility	#NULL!	Public tap/standpipe		1	1	1	0	0	0	0	0	0	0	0	0	0	1	0	0	0	0	Charcoal	0	Married
5/24/2021	298	82	1.45	0.19	1.15	1.46	18	Female	Diploma	House wife		Secondary school	Both	Government		2	9	Wood		Vinyl or asphalt strips/plastic tile		Wood with Mud		1	Shared facility	#NULL!	Piped into dwelling/yard/plot		1	0	1	0	0	0	0	0	1	0	1	0	0	1	0	0	0	0	Charcoal	1	Single
5/25/2021	299	75	-1.7	0.18	-1.13	-1.77	13	Female	Diploma	House wife		Degree & above	Father	Government		4	4	Metal/corrugated iron		Carpet		Stone with lime/cement		1	Shared facility	#NULL!	Piped into dwelling/yard/plot		1	1	1	0	1	1	1	1	1	1	1	0	1	1	0	0	0	0	Electricity	1	Married
5/25/2021	300	83	-0.22	0.52	0.04	-0.35	18	Male	Secondary school	House wife		Secondary school	Father	Rent		1	4	Metal/corrugated iron		Cement		Wood with Mud		1	Shared facility	#NULL!	Public tap/standpipe		1	1	1	0	0	0	0	1	0	1	1	0	0	1	0	0	0	0	Electricity	0	Married
5/24/2021	301	91.5	1.52	-0.07	1.05	1.56	29	Male	No education	House wife		Primary school	Father	Government		2	1	Metal/corrugated iron		Wood planks		Wood with Mud		1	Shared facility	#NULL!	Public tap/standpipe		1	0	0	0	0	0	1	1	1	1	1	0	1	1	0	0	0	0	Charcoal	0	Married
5/24/2021	302	90	1.44	-0.51	0.76	1.55	29	Male	No education	House wife		Primary school	Father	Government		2	3	Metal/corrugated iron		Vinyl or asphalt strips/plastic tile		Stone with lime/cement		1	Ventilated improved pit latrine	#NULL!	Piped into dwelling/yard/plot		1	1	0	0	0	1	1	1	1	1	0	0	0	1	0	1	0	0	Charcoal	1	Married
5/21/2021	303	81	-1.55	-1.15	-1.71	-1.48	20	Male	Secondary school	House wife		Secondary school	Father	Rent		2	5	Metal/corrugated iron		Cement		Stone with lime/cement		1	Flush/pour flush to sewer system/septic tank/pit latrine	#NULL!	Piped into dwelling/yard/plot		1	1	1	0	0	1	0	1	0	1	1	0	1	1	0	0	1	0	Electricity	1	Married
5/24/2021	304	81	-0.91	-1.27	-1.32	-0.76	21	Male	No education	House wife		No education	Father	Government		2	3	Metal/corrugated iron		Earth/sand		Wood with Mud		1	Shared facility	#NULL!	Public tap/standpipe		1	1	0	0	0	0	1	0	1	1	1	0	1	0	0	0	0	0	Electricity	0	Separated
5/20/2021	305	72	1.12	-0.79	0.48	1.27	12	Female	Secondary school	House wife		Secondary school	Father	Private		4	2	Metal/corrugated iron		Cement		Wood with Mud		1	Shared facility	#NULL!	Piped into dwelling/yard/plot		1	1	1	1	0	1	0	0	1	1	1	0	0	1	0	0	0	0	Electricity	1	Married
5/20/2021	306	72.5	1.65	-1.79	0.44	2	13	Male	Secondary school	Self-employee		Diploma	Both	Private		3	2	Metal/corrugated iron		Vinyl or asphalt strips/plastic tile		Cement		1	Ventilated improved pit latrine	#NULL!	Piped into dwelling/yard/plot		1	1	1	0	0	1	1	1	1	1	1	0	1	1	0	0	1	0	Electricity	1	Married
5/27/2021	307	84	-0.15	1.65	0.7	-0.34	17	Female	Diploma	Self-employee		Diploma	Both	Rent		3	2	Metal/corrugated iron		Cement		Cement blocks		1	Ventilated improved pit latrine	#NULL!	Piped to neighbor		1	1	1	1	0	1	1	1	1	1	1	0	1	1	0	0	0	0	Electricity	1	Married
5/24/2021	308	74	0.87	-0.8	0.3	1.04	12	Male	Secondary school	House wife		Secondary school	Father	Government		4	3	Metal/corrugated iron		Cement		Wood with Mud		1	Flush/pour flush to sewer system/septic tank/pit latrine	#NULL!	Piped into dwelling/yard/plot		1	1	1	0	0	1	0	1	1	1	1	0	0	1	0	0	0	0	Electricity	1	Married
5/25/2021	309	75	1.01	-0.1	0.74	1.08	12	Male	No education	House wife		No education	Father	Government		2	2	Metal/corrugated iron		Vinyl or asphalt strips/plastic tile		Wood with Mud		1	Shared facility	#NULL!	Piped to neighbor		1	0	0	0	0	1	1	0	1	1	1	0	1	1	0	0	0	0	Charcoal	0	Married
5/26/2021	310	84.5	0.7	1.48	1.24	0.58	18	Female	No education	House wife		No education	Mother	Rent		1	2	Metal/corrugated iron		Earth/sand		Wood with Mud		1	Shared facility	#NULL!	Public tap/standpipe		0	0	0	0	0	0	1	0	1	1	0	0	0	0	0	0	0	0	Charcoal	0	Divorced
5/26/2021	311	84	0.08	0.24	0.15	0.03	19	Male	Degree & above	Non-government employee		Degree & above	Both	Private		4	1	Metal/corrugated iron		Cement		Cement blocks		1	Ventilated improved pit latrine	#NULL!	Piped into dwelling/yard/plot		1	1	1	0	0	1	1	1	1	1	1	0	1	1	0	0	1	0	Electricity	1	Married
5/24/2021	312	100	1.78	1.2	1.89	1.75	36	Female	Secondary school	House wife		Secondary school	Both	Rent		1	4	Metal/corrugated iron		Earth/sand		Wood with Mud		1	Shared facility	#NULL!	Piped to neighbor		1	1	1	0	0	1	0	0	0	1	0	0	0	1	0	0	0	0	Charcoal	1	Married
44506	313	95	-0.99	0.54	-0.38	-1.15	31	Male	Diploma	House wife		Diploma	Father	Rent		2	3	Metal/corrugated iron		Cement		Wood with Mud		1	Shared facility	#NULL!	Piped to neighbor		1	1	1	0	0	0	1	0	1	1	0	0	0	1	0	0	0	0	Wood	1	Married
44475	314	69	-1.66	0.29	-1.11	-1.77	8	Female	Primary school	House wife		Secondary school	Father	Government		1	4	Metal/corrugated iron		Earth/sand		Wood with Mud		0		#NULL!	Piped to neighbor		1	1	0	0	0	0	0	0	1	1	0	0	0	1	0	0	0	0	Charcoal	1	Married
44506	315	85.9	-1.09	-1.55	-1.57	-0.9	28	Male	Degree & above	Government employee		Degree & above	Father	Rent		2	2	Metal/corrugated iron		Ceramic Tiles		Stone with lime/cement		1	Pit latrine with slab	#NULL!	Piped into dwelling/yard/plot		1	1	1	0	0	1	0	1	0	1	1	0	1	1	0	0	0	0	Electricity	1	Married
44445	316	95	1.57	-1.9	-0.11	1.71	47	Male	Primary school	Government employee		Secondary school	Both	Private		3	2	Metal/corrugated iron		Ceramic Tiles		Bricks		1	Flush/pour flush to sewer system/septic tank/pit latrine	#NULL!	Piped into dwelling/yard/plot		1	1	1	1	1	1	1	1	1	1	1	1	1	1	0	0	0	0	Electricity	1	Married
44506	317	83	-4.46	2.24	-2.19	-4.87	15	Female	Degree & above	Government employee		Degree & above	Father	Rent		2	3	Metal/corrugated iron		Vinyl or asphalt strips/plastic tile		Stone with lime/cement		1	Flush/pour flush to sewer system/septic tank/pit latrine	#NULL!	Piped into dwelling/yard/plot		1	1	1	0	0	1	0	1	0	1	0	0	0	1	0	0	0	0	Electricity	0	Married
44292	318	100	0.49	-1.17	-0.4	0.54	51	Male	Degree & above	Government employee		Degree & above	Both	Private		8	2	Metal/corrugated iron		Vinyl or asphalt strips/plastic tile		Stone with lime/cement		1	Flush/pour flush to sewer system/septic tank/pit latrine	#NULL!	Piped into dwelling/yard/plot		1	1	1	1	1	1	1	1	1	1	1	0	0	1	1	0	1	0	Electricity	1	Married
44292	319	105	0.75	1.45	1.33	0.72	42	Female	Diploma	Self-employee		Degree & above	Father	Private		5	2	Metal/corrugated iron		Ceramic Tiles		Cement		1	Flush/pour flush to sewer system/septic tank/pit latrine	#NULL!	Piped into dwelling/yard/plot		1	1	1	1	1	1	1	1	1	1	1	1	1	1	1	0	1	0	Electricity	1	Widowed
44292	320	101.9	-1.57	-0.24	-1.17	-1.61	47	Male	Degree & above	Government employee		Degree & above	Both	Government		2	2	Metal/corrugated iron		Cement		Cement blocks		1	Shared facility	#NULL!	Piped into dwelling/yard/plot		1	1	1	0	0	0	1	1	1	1	1	0	1	1	0	0	0	0	Electricity	1	Married
44475	321	100.3	1.15	1.08	1.36	1	36	Male	Degree & above	House wife		Degree & above	Father	Rent		4	3	Wood		Ceramic Tiles		Cement blocks		1	Pit latrine with slab	#NULL!	Piped into dwelling/yard/plot		1	1	1	1	1	1	1	1	1	1	1	0	1	1	1	0	1	0	Electricity	1	Married
44475	322	100	0.49	1.15	0.95	0.31	35	Male	Degree & above	Government employee		Degree & above	Father	Rent		3	3	Cement		Cement		Cement blocks		1	Flush/pour flush to sewer system/septic tank/pit latrine	#NULL!	Piped into dwelling/yard/plot		1	1	1	0	0	1	1	1	1	1	1	0	0	1	0	0	0	0	Electricity	1	Married
44445	323	75.7	0.78	-0.15	0.54	0.86	12	Male	No education	House wife		Primary school	Father	Government		1	3	Metal/corrugated iron		Earth/sand		Wood with Mud		0		#NULL!	Public tap/standpipe		1	0	1	0	0	0	0	0	1	1	0	0	0	1	0	0	0	0	Charcoal	0	Married
44445	324	65.7	-0.39	-1.08	-0.99	-0.48	6	Male	Primary school	House wife		Degree & above	Father	Rent		2	2	Metal/corrugated iron		Cement		Cement blocks		1	Shared facility	#NULL!	Piped into dwelling/yard/plot		1	1	1	0	0	1	1	1	1	1	0	0	1	1	0	0	0	0	Electricity	1	Married
44445	325	100.2	0.5	1.47	1.15	0.39	35	Female	Diploma	Merchant		Degree & above	Both	Rent		3	3	Metal/corrugated iron		Ceramic Tiles		Cement blocks		1	Ventilated improved pit latrine	#NULL!	Piped into dwelling/yard/plot		1	1	1	0	0	1	0	1	1	1	0	0	0	1	0	0	0	0	Electricity	1	Married
44445	326	100.3	1.81	1.05	1.81	1.7	36	Male	Degree & above	Non-government employee		Degree & above	Both	Private		3	3	Metal/corrugated iron		Ceramic Tiles		Cement blocks		1	Flush/pour flush to sewer system/septic tank/pit latrine	#NULL!	Bottled water		1	1	1	1	1	1	1	1	1	1	1	0	1	1	1	0	1	0	Electricity	1	Married
44383	327	100.7	0.73	-0.43	0.22	0.69	47	Female	Diploma	Non-government employee		Degree & above	Both	Rent		2	3	Cement		Cement		Cement blocks		1	Flush/pour flush to sewer system/septic tank/pit latrine	#NULL!	Piped into dwelling/yard/plot		1	1	1	0	0	1	1	1	1	1	1	0	0	1	0	0	0	0	Electricity	1	Married
44445	328	100	-0.16	-1.95	-1.34	-0.19	59	Female	Primary school	Merchant		Secondary school	Mother	Private		3	2	Metal/corrugated iron		Cement		Cement blocks		1	Ventilated improved pit latrine	#NULL!	Piped into dwelling/yard/plot		1	1	1	1	0	0	1	1	1	1	0	0	0	1	0	0	1	0	Electricity	1	Married
44383	329	80	-3.34	1.79	-1.7	-3.84	11	Male	Secondary school	Government employee		Secondary school	Father	Government		1	3	Metal/corrugated iron		Earth/sand		Wood with Mud		0		#NULL!	Public tap/standpipe		1	1	1	0	0	1	1	0	1	1	0	0	0	1	0	0	0	1	Charcoal	1	Married
44383	330	100.2	1.15	-0.53	0.44	1.1	47	Female	Degree & above	Government employee		Degree & above	Father	Rent		2	2	Cement		Cement		Cement blocks		1	Flush/pour flush to sewer system/septic tank/pit latrine	#NULL!	Piped into dwelling/yard/plot		1	1	1	0	0	1	1	1	1	1	1	0	0	1	0	0	0	0	Electricity	1	Married
44414	331	100	0.54	-0.39	0.12	0.51	46	Female	Degree & above	Government employee		Degree & above	Father	Rent		3	2	Cement		Cement		Cement blocks		1	Flush/pour flush to sewer system/septic tank/pit latrine	#NULL!	Piped into dwelling/yard/plot		1	1	1	0	0	1	1	1	1	1	0	0	0	1	1	0	0	0	Electricity	1	Married
44414	332	67	-1.24	-1.76	-1.95	-1.26	8	Male	Diploma	Government employee		Degree & above	Both	Rent		2	3	Metal/corrugated iron		Cement		Wood with Mud		1	Shared facility	#NULL!	Piped into dwelling/yard/plot		1	1	1	1	1	1	1	1	1	1	1	0	0	1	0	0	1	0	Electricity	1	Married
44414	333	100.1	0.47	-0.8	-0.19	0.49	48	Male	Degree & above	Government employee		Degree & above	Both	Private		7	2	Metal/corrugated iron		Ceramic Tiles		Stone with lime/cement		1	Flush/pour flush to sewer system/septic tank/pit latrine	#NULL!	Bottled water		1	1	1	1	1	1	1	1	1	1	1	0	1	1	1	0	1	0	Kerosene	1	Married
44233	334	77	0.13	-0.87	-0.29	0.32	15	Male	Secondary school	Merchant		Diploma	Both	Government		3	2	Metal/corrugated iron		Vinyl or asphalt strips/plastic tile		Cement		1	Shared facility	#NULL!	Piped into dwelling/yard/plot		1	1	1	1	0	1	1	1	1	1	1	0	1	1	0	0	0	0	Electricity	1	Married
5/21/2021	335	97	-0.48	-0.22	-0.45	-0.52	40	Female	Secondary school	House wife		Secondary school	Father	Government		2	3	Metal/corrugated iron		Vinyl or asphalt strips/plastic tile		Wood with Mud		1	Shared facility	#NULL!	Piped into dwelling/yard/plot		1	1	1	0	0	1	1	1	1	1	1	0	1	1	0	0	0	0	Electricity	1	Married
5/21/2021	336	99	-1.1	-2.08	-1.98	-0.93	57	Male	Primary school	Self-employee		Secondary school	Both	Government		2	2	Metal/corrugated iron		Cement		Cement		1	Shared facility	#NULL!	Piped into dwelling/yard/plot		1	1	1	1	0	1	1	1	1	1	1	0	1	1	1	0	0	0	Electricity	1	Married
5/31/2021	337	102	0.42	-1.05	-0.38	0.46	53	Male	Diploma	Self-employee		Degree & above	Both	Rent		3	2	Metal/corrugated iron		Cement		Cement		1	Shared facility	#NULL!	Piped into dwelling/yard/plot		1	1	1	0	0	1	1	1	1	1	1	1	1	1	1	0	1	0	Electricity	1	Married
44233	338	84	0.82	-1.05	0.06	0.98	26	Female	Degree & above	Non-government employee		Degree & above	Both	Private		5	2	Wood		Cement		Cement		1	Flush/pour flush to sewer system/septic tank/pit latrine	#NULL!	Piped into dwelling/yard/plot		1	1	1	1	1	1	1	1	1	1	1	1	1	1	1	0	1	0	Electricity	1	Married
44233	339	65	1.93	-1.42	0.63	1.93	7	Female	Primary school	House wife		Secondary school	Father	Government		2	3	Metal/corrugated iron		Wood planks		Cement		1	Shared facility	#NULL!	Piped into dwelling/yard/plot		1	1	1	1	0	1	1	1	1	1	1	0	1	1	0	0	0	0	Electricity	1	Married
44292	340	104	-0.39	-0.96	-0.83	-0.33	57	Male	Secondary school	Self-employee		Secondary school	Both	Government		3	3	Metal/corrugated iron		Cement		Cement		1	Shared facility	#NULL!	Piped into dwelling/yard/plot		1	1	1	0	0	0	1	1	1	1	1	0	1	1	0	0	0	0	Electricity	1	Married
44292	341	75	-0.83	-2	-1.56	-0.46	18	Female	Diploma	Non-government employee		Degree & above	Both	Rent		2	2	Wood		Ceramic Tiles		Cement blocks		1	Flush/pour flush to sewer system/septic tank/pit latrine	#NULL!	Piped into dwelling/yard/plot		1	1	1	1	1	1	1	1	1	1	1	1	1	1	0	0	1	0	Electricity	1	Married
44292	342	103	0.2	-0.35	-0.09	0.2	50	Male	Secondary school	House wife		Secondary school	Father	Government		3	3	Metal/corrugated iron		Cement		Cement		1	Flush/pour flush to sewer system/septic tank/pit latrine	#NULL!	Piped into dwelling/yard/plot		1	1	1	1	0	1	1	1	1	1	1	0	1	1	0	1	0	0	Electricity	1	Widowed
5/31/2021	343	64	1.4	-4.04	-1.34	1.49	9	Male	Secondary school	Self-employee		No education	Mother	Government		2	2	Metal/corrugated iron		Earth/sand		Wood with Mud		1	Shared facility	#NULL!	Piped into dwelling/yard/plot		1	1	1	1	0	1	1	1	1	1	1	0	1	1	0	0	0	0	Electricity	1	Separated
5/31/2021	344	96	0.17	-1.24	-0.62	0.26	43	Male	Secondary school	Merchant		Secondary school	Both	Government		3	3	Metal/corrugated iron		Vinyl or asphalt strips/plastic tile		Cement		1	Shared facility	#NULL!	Piped into dwelling/yard/plot		1	1	1	1	0	0	1	1	1	1	1	0	1	1	1	0	0	0	Electricity	1	Married
6/15/2021	345	75	1.18	-0.84	0.54	1.39	13	Male	Degree & above	Government employee		Degree & above	Both	Rent		2	3	Cement		Cement		Cement		1	Flush/pour flush to sewer system/septic tank/pit latrine	#NULL!	Piped to neighbor		1	1	1	1	1	1	1	1	1	1	1	0	1	1	0	0	0	0	Electricity	1	Married
6/15/2021	346	84	2.31	-2.39	0.33	2.7	30	Male	Secondary school	Government employee		Diploma	Both	Private		4	1	Metal/corrugated iron		Earth/sand		Wood with Mud		1	Shared facility	#NULL!	Piped into dwelling/yard/plot		1	1	1	0	0	1	1	1	1	1	1	0	1	1	0	0	0	0	Electricity	1	Married
6/15/2021	347	73	0.88	-0.88	0.27	1.06	13	Female	Primary school	House wife		Primary school	Father	Other	tigeignet	1	6	Metal/corrugated iron		Earth/sand		Wood with Mud		1	Shared facility	#NULL!	Piped to neighbor		1	1	1	0	0	0	0	0	0	0	0	0	1	0	1	0	0	0	Charcoal	1	Married
6/15/2021	348	73	2.85	-2.94	0.78	3.47	18	Female	Diploma	House wife		Degree & above	Both	Government		3	4	Cement		Cement		Cement		1	Flush/pour flush to sewer system/septic tank/pit latrine	#NULL!	Piped into dwelling/yard/plot		1	1	1	0	0	1	1	1	1	1	1	0	1	1	0	0	1	0	Electricity	1	Married
6/15/2021	349	83	1.31	-1.44	0.19	1.55	24	Male	Degree & above	House wife		Degree & above	Both	Rent		3	2	Cement		Cement		Cement		1	Flush/pour flush to sewer system/septic tank/pit latrine	#NULL!	Piped into dwelling/yard/plot		1	1	1	0	1	1	1	1	1	1	1	0	1	1	0	0	1	0	Electricity	1	Married
6/15/2021	350	99	0.04	-0.8	-0.46	0.03	47	Male	Secondary school	House wife		Secondary school	Both	Rent		2	4	Metal/corrugated iron		Cement		Wood with Mud		1	Flush/pour flush to sewer system/septic tank/pit latrine	#NULL!	Piped to neighbor		1	1	1	1	0	1	1	1	1	1	1	0	1	1	0	0	0	0	Electricity	1	Married
6/15/2021	351	73	0.88	-0.51	0.43	0.99	12	Female	Primary school	House wife		Secondary school	Father	Rent		2	5	Metal/corrugated iron		Wood planks		Wood with Mud		0		#NULL!	Piped to neighbor		1	1	1	0	0	0	1	1	1	1	1	0	1	1	0	0	0	0	Electricity	1	Married
6/15/2021	352	104	-0.02	-0.66	-0.41	0.01	54	Male	Diploma	Self-employee		Diploma	Both	Government		2	3	Metal/corrugated iron		Cement		Cement		1	Shared facility	#NULL!	Public tap/standpipe		1	1	1	1	1	1	1	1	1	1	1	0	1	1	1	1	1	0	Electricity	1	Married
6/15/2021	353	80	2.3	-0.28	1.57	2.38	18	Female	Primary school	House wife		No education	Both	Rent		1	4	Metal/corrugated iron		Cement		Wood with Mud		1	Flush/pour flush to sewer system/septic tank/pit latrine	#NULL!	Piped to neighbor		1	1	1	1	0	1	1	1	1	1	1	0	1	1	0	0	0	0	Electricity	1	Married
5/25/2021	354	80	0.06	-1.42	-0.66	0.32	19	Male	Degree & above	Merchant		Diploma	Both	Private		5	3	Metal/corrugated iron		Ceramic Tiles		Cement blocks		1	Pit latrine with slab	#NULL!	Piped into dwelling/yard/plot		1	1	1	1	0	1	1	1	1	1	1	0	0	1	0	0	1	0	Electricity	1	Married
5/25/2021	355	85	-0.61	-0.93	-0.9	-0.52	26	Female	Diploma	Non-government employee		Degree & above	Both	Rent		4	3	Metal/corrugated iron		Vinyl or asphalt strips/plastic tile		Cement blocks		1	Pit latrine with slab	#NULL!	Piped into dwelling/yard/plot		1	0	1	0	0	1	1	1	1	1	1	0	1	1	0	0	0	0	Electricity	1	Married
5/26/2021	356	97	-0.05	0.87	0.42	-0.24	32	Male	Secondary school	Self-employee		Degree & above	Both	Rent		4	3	Metal/corrugated iron		Vinyl or asphalt strips/plastic tile		Cement blocks		1	Flush/pour flush to sewer system/septic tank/pit latrine	#NULL!	Piped into dwelling/yard/plot		1	0	1	0	0	1	1	1	1	1	1	0	1	1	0	0	0	0	Electricity	1	Married
5/25/2021	357	93.2	-1.2	1.26	-0.1	-1.37	27	Male	Secondary school	Government employee		Degree & above	Both	Rent		3	4	Metal/corrugated iron		Vinyl or asphalt strips/plastic tile		Wood with Mud		1	Shared facility	#NULL!	Piped to neighbor		1	0	1	0	0	0	1	1	0	1	0	0	0	1	0	0	0	0	Electricity	1	Married
6/26/2021	358	103	-0.17	-0.57	-0.46	-0.15	51	Male	Diploma	Self-employee		Diploma	Both	Rent		4	3	Metal/corrugated iron		Vinyl or asphalt strips/plastic tile		Cement blocks		1	Flush/pour flush to sewer system/septic tank/pit latrine	#NULL!	Piped into dwelling/yard/plot		1	0	1	0	0	1	1	1	1	1	1	0	0	1	0	0	0	0	Electricity	1	Married
5/26/2021	359	98	0.24	-0.22	0.03	0.22	41	Female	Diploma	Self-employee		Degree & above	Both	Rent		3	4	Metal/corrugated iron		Vinyl or asphalt strips/plastic tile		Cement blocks		1	Ventilated improved pit latrine	#NULL!	Piped into dwelling/yard/plot		1	1	1	0	0	1	1	1	1	1	1	0	0	1	0	0	0	0	Electricity	1	Married
5/24/2021	360	98	-0.7	0.21	-0.37	-0.82	37	Male	Primary school	Self-employee		Secondary school	Both	Rent		2	3	Metal/corrugated iron		Cement		Wood with Mud		1	Shared facility	#NULL!	Piped into dwelling/yard/plot		1	1	1	0	0	0	1	1	1	1	0	0	1	1	0	0	0	0	Electricity	1	Married
5/25/2021	361	97.1	-0.34	-0.88	-0.75	-0.32	44	Female	Primary school	House wife		Secondary school	Father	Rent		2	3	Metal/corrugated iron		Earth/sand		Wood with Mud		1	Shared facility	#NULL!	Public tap/standpipe		1	1	1	0	0	0	1	1	0	1	0	0	0	1	0	0	0	0	Charcoal	1	Single
5/24/2021	362	94.2	-1.51	1.56	-0.16	-1.75	27	Female	Diploma	Non-government employee		Diploma	Mother	Rent		3	3	Metal/corrugated iron		Cement		Cement blocks		1	Ventilated improved pit latrine	#NULL!	Piped into dwelling/yard/plot		1	1	1	0	1	1	1	1	1	1	1	0	1	1	0	0	0	0	Electricity	1	Married
5/27/2021	363	88	-1.53	-0.22	-1.12	-1.53	25	Male	No education	House wife		No education	Father	Rent		2	3	Metal/corrugated iron		Cement		Cement blocks		1	Flush/pour flush not to sewer/septic tank/ pit latrine	#NULL!	Piped to neighbor		1	0	1	0	0	0	1	0	1	0	0	0	0	1	0	0	0	0	Charcoal	1	Married
5/24/2021	364	78	1.03	0.15	0.82	1.02	15	Female	No education	House wife		No education	Father	Private		3	3	Metal/corrugated iron		Cement		Cement blocks		1	Flush/pour flush not to sewer/septic tank/ pit latrine	#NULL!	Piped into dwelling/yard/plot		1	0	1	0	0	1	1	1	1	1	1	0	0	1	0	0	0	0	Electricity	1	Married
44414	365	79	-0.45	-1.88	-1.31	-0.19	22	Female	Secondary school	Non-government employee		Diploma	Both	Rent		2	4	Cement		Cement		Wood with Mud		1	Flush/pour flush to sewer system/septic tank/pit latrine	#NULL!	Piped into dwelling/yard/plot		1	1	1	0	0	1	1	1	0	1	1	0	1	1	0	0	0	0	Electricity	1	Married
5/24/2021	366	92	-0.83	-0.01	-0.54	-0.87	30	Male	Secondary school	Merchant		Secondary school	Both	Rent		2	3	Metal/corrugated iron		Vinyl or asphalt strips/plastic tile		Stone with lime/cement		1	Flush/pour flush to sewer system/septic tank/pit latrine	#NULL!	Piped into dwelling/yard/plot		1	1	1	0	0	1	1	1	1	1	0	0	1	1	0	0	0	0	Electricity	1	Married
44202	367	85	0.1	-1.09	-0.48	0.24	27	Female	Primary school	House wife		Secondary school	Father	Private		2	6	Metal/corrugated iron		Cement		Wood with Mud		1	Shared facility	#NULL!	Piped into dwelling/yard/plot		1	1	1	0	0	1	1	1	1	1	1	0	0	1	0	0	0	0	Electricity	1	Married
5/24/2021	368	100	-1.14	-1.61	-1.71	-1.02	54	Male	Secondary school	Non-government employee		Secondary school	Both	Private		2	4	Metal/corrugated iron		Vinyl or asphalt strips/plastic tile		Wood with Mud		1	Flush/pour flush not to sewer/septic tank/ pit latrine	#NULL!	Piped into dwelling/yard/plot		1	1	1	0	0	1	1	1	0	1	1	0	1	1	0	0	0	0	Electricity	1	Married
5/24/2021	369	84	-1.48	-1.53	-1.91	-1.4	28	Female	Primary school	Non-government employee		Secondary school	Both	Private		3	2	Metal/corrugated iron		Ceramic Tiles		Cement blocks		1	Flush/pour flush to sewer system/septic tank/pit latrine	#NULL!	Piped into dwelling/yard/plot		1	0	1	0	0	0	1	1	1	1	1	0	1	1	0	0	0	0	Electricity	1	Married
6/24/2021	370	101	-1.55	0.21	-0.9	-1.66	42	Male	Primary school	House wife		Secondary school	Father	Rent		2	4	Metal/corrugated iron		Earth/sand		Cement		1	Flush/pour flush to sewer system/septic tank/pit latrine	#NULL!	Piped into dwelling/yard/plot		1	1	1	0	0	0	1	0	1	1	0	0	1	1	0	0	0	0	Charcoal	1	Married
5/19/2021	371	80	0.29	-2.25	-0.94	0.71	22	Male	Primary school	House wife		Secondary school	Father	Rent		2	4	Metal/corrugated iron		Cement		Cement		1	Shared facility	#NULL!	Piped into dwelling/yard/plot		1	1	1	0	0	1	1	1	0	1	1	0	1	1	0	0	0	0	Charcoal	1	Married
44261	372	89	0.15	-2.22	-1.13	0.49	38	Male	Primary school	House wife		Secondary school	Father	Rent		1	4	Metal/corrugated iron		Earth/sand		Wood with Mud		0		#NULL!	Piped into dwelling/yard/plot		1	1	0	0	0	0	1	0	1	1	0	0	1	1	0	0	0	0	Electricity	1	Married
5/19/2021	373	71.5	2.46	-0.24	1.8	2.51	9	Male	Primary school	House wife		Secondary school	Father	Private		3	3	Metal/corrugated iron		Cement		Cement		1	Shared facility	#NULL!	Piped into dwelling/yard/plot		1	1	1	0	0	1	1	1	1	1	1	0	0	1	0	0	0	0	Electricity	1	Married
44261	374	69	-0.61	-2.41	-1.73	-0.4	11	Male	Primary school	House wife		Secondary school	Father	Rent		2	3	Metal/corrugated iron		Carpet		Wood with Mud		1	Shared facility	#NULL!	Piped into dwelling/yard/plot		1	1	1	0	0	0	1	0	1	1	0	0	0	0	0	0	0	0	Wood	1	Married
44292	375	99	0.41	-0.62	-0.11	0.41	44	Male	Primary school	House wife		Secondary school	Both	Government		3	4	Metal/corrugated iron		Earth/sand		Other	corregated iron	1	Shared facility	#NULL!	Piped into dwelling/yard/plot		1	1	1	0	0	1	1	1	1	1	1	0	0	1	0	0	0	0	Electricity	1	Married
44292	376	107	1.58	1.32	1.86	1.59	45	Male	Primary school	House wife		Secondary school	Father	Rent		2	3	Metal/corrugated iron		Cement		Wood with Mud		1	Shared facility	#NULL!	Piped to neighbor		1	1	1	0	0	0	1	1	1	1	1	0	0	1	0	0	0	0	Electricity	1	Married
44261	377	107	-0.19	-0.53	-0.41	-0.14	59	Male	Diploma	Government employee		Degree & above	Both	Rent		2	3	Metal/corrugated iron		Cement		Wood with Mud		1	Shared facility	#NULL!	Piped to neighbor		1	0	1	0	0	1	1	1	1	1	1	0	0	1	0	0	0	0	Electricity	1	Married
44261	378	75	0.37	0.97	0.71	0.23	9	Male	Primary school	Self-employee		Secondary school	Both	Rent		1	3	Metal/corrugated iron		Cement		Cement blocks		1	Shared facility	#NULL!	Piped to neighbor		1	1	1	0	0	1	0	0	0	1	1	0	0	1	0	0	0	0	Electricity	1	Married
44261	379	110	-1.34	2.05	0.32	-1.51	45	Male	Primary school	Merchant		Primary school	Father	Rent		3	2	Metal/corrugated iron		Cement		Wood with Mud		1	Shared facility	#NULL!	Piped to neighbor		1	1	1	0	0	1	1	1	1	1	1	0	0	1	0	0	0	0	Electricity	1	Married
44261	380	98	1.01	-0.01	0.65	0.96	39	Male	Degree & above	Government employee		Degree & above	Both	Rent		1	3	Metal/corrugated iron		Cement		Wood with Mud		1	Shared facility	#NULL!	Piped to neighbor		1	0	0	0	0	0	1	0	1	1	1	0	0	1	0	0	0	0	Electricity	1	Married
44261	381	74	1.71	1.42	1.89	1.52	9	Female	Secondary school	Government employee		Secondary school	Mother	Government		1	3	Metal/corrugated iron		Cement		Other	corregated iron	1	Shared facility	#NULL!	Piped into dwelling/yard/plot		1	1	1	0	0	1	1	1	1	1	1	0	0	1	0	0	0	0	Electricity	1	Married
44233	382	87	0.33	-1.74	-0.7	0.6	31	Male	Primary school	Merchant		Primary school	Both	Rent		1	4	Metal/corrugated iron		Cement		Wood with Mud		1	Shared facility	#NULL!	Piped to neighbor		1	1	1	0	0	0	0	0	0	0	0	0	0	1	0	0	0	0	Charcoal	1	Married
5/26/2021	383	70	0.11	0.39	0.22	0.01	6	Male	Primary school	House wife		Secondary school	Father	Government		1	5	Metal/corrugated iron		Earth/sand		Wood with Mud		0		#NULL!	Public tap/standpipe		1	1	0	0	0	0	1	0	1	0	0	0	1	1	0	0	0	0	Charcoal	0	Widowed
5/25/2021	384	85	2.95	-0.65	1.86	3.09	23	Male	Secondary school	Self-employee		Secondary school	Both	Government		2	3	Metal/corrugated iron		Cement		Cement blocks		0		#NULL!	Piped to neighbor		1	1	1	0	0	0	1	1	1	1	0	0	1	1	0	0	0	0	Charcoal	1	Married
5/25/2021	385	92	-0.34	-0.68	-0.57	-0.26	33	Male	Diploma	Government employee		Diploma	Both	Rent		2	2	Metal/corrugated iron		Cement		Cement blocks		1	Shared facility	#NULL!	Piped into dwelling/yard/plot		1	0	1	0	0	1	1	1	1	1	1	0	1	1	0	0	0	0	Charcoal	1	Married
5/24/2021	386	80	-0.09	-2.57	-1.42	0.34	25	Male	Secondary school	Non-government employee		Secondary school	Both	Rent		1	4	Metal/corrugated iron		Cement		Cement blocks		1	Shared facility	#NULL!	Piped into dwelling/yard/plot		1	0	1	0	0	0	1	1	1	1	0	0	1	1	0	0	0	0	Charcoal	1	Married
5/27/2021	387	79	-1.24	-0.37	-1.07	-1.23	18	Female	Diploma	Self-employee		Diploma	Both	Rent		2	3	Cement		Cement		Cement blocks		1	Pit latrine with slab	#NULL!	Piped into dwelling/yard/plot		1	1	1	0	0	1	1	1	1	1	0	0	1	1	1	0	0	0	Electricity	1	Married
5/26/2021	388	96	0.58	0.43	0.62	0.47	33	Male	Secondary school	House wife		Degree & above	Father	Private		4	2	Cement		Cement		Cement blocks		1	Pit latrine with slab	#NULL!	Piped into dwelling/yard/plot		1	1	1	0	0	1	1	1	1	1	1	0	1	1	0	0	0	0	Electricity	1	Married
5/25/2021	389	79	2.76	1.64	2.71	2.54	13	Female	Degree & above	Government employee		Degree & above	Both	Rent		2	4	Metal/corrugated iron		Ceramic Tiles		Cement		1	Flush/pour flush to sewer system/septic tank/pit latrine	#NULL!	Piped into dwelling/yard/plot		1	1	1	0	1	1	1	1	1	1	1	0	1	1	0	0	1	0	Electricity	1	Married
5/26/2021	390	68	-0.97	-0.31	-0.93	-1.05	7	Female	Secondary school	Self-employee		Diploma	Both	Government		2	2	Metal/corrugated iron		Vinyl or asphalt strips/plastic tile		Wood with Mud		0		#NULL!	Piped to neighbor		1	1	1	0	0	0	1	1	1	1	0	0	1	1	0	0	0	0	Charcoal	1	Married
5/25/2021	391	78	-0.39	-0.03	-0.29	-0.41	16	Female	Primary school	House wife		Secondary school	Father	Government		1	3	Metal/corrugated iron		Wood planks		Wood with Mud		1	Shared facility	#NULL!	Public tap/standpipe		1	1	0	0	0	0	1	1	0	0	0	0	1	1	0	0	0	0	Charcoal	0	Married
5/25/2021	392	80	0.06	-1.42	-0.66	0.32	19	Male	Degree & above	Merchant		Diploma	Both	Private		5	3	Metal/corrugated iron		Ceramic Tiles		Cement blocks		1	Pit latrine with slab	#NULL!	Piped into dwelling/yard/plot		1	1	1	1	0	1	1	1	1	1	1	0	0	0	0	0	1	0	Electricity	1	Married
5/25/2021	393	85	-0.61	-0.93	-0.9	-0.52	26	Female	Diploma	Non-government employee		Degree & above	Both	Rent		4	3	Metal/corrugated iron		Vinyl or asphalt strips/plastic tile		Cement blocks		1	Pit latrine with slab	#NULL!	Piped into dwelling/yard/plot		1	0	1	0	0	1	1	1	1	1	1	0	1	1	0	0	0	0	Electricity	1	Married
5/26/2021	394	97	-0.05	0.87	0.42	-0.24	32	Male	Secondary school	Self-employee		Degree & above	Both	Rent		4	3	Metal/corrugated iron		Vinyl or asphalt strips/plastic tile		Cement blocks		1	Flush/pour flush to sewer system/septic tank/pit latrine	#NULL!	Piped into dwelling/yard/plot		1	0	1	0	0	1	1	1	1	1	1	0	1	1	0	0	0	0	Electricity	1	Married
5/25/2021	395	93.2	-1.52	0.92	-0.54	-1.73	27	Male	Secondary school	Government employee		Degree & above	Both	Rent		3	4	Metal/corrugated iron		Vinyl or asphalt strips/plastic tile		Wood with Mud		1	Shared facility	#NULL!	Piped to neighbor		1	0	1	0	0	0	1	1	0	1	0	0	0	1	0	0	0	0	Electricity	1	Married
5/26/2021	396	103	-0.17	-0.56	-0.46	-0.16	51	Male	Diploma	Self-employee		Diploma	Both	Rent		4	3	Metal/corrugated iron		Vinyl or asphalt strips/plastic tile		Cement blocks		1	Flush/pour flush to sewer system/septic tank/pit latrine	#NULL!	Piped into dwelling/yard/plot		1	0	1	0	0	1	1	1	1	1	1	0	0	1	0	0	0	0	Electricity	1	Married
5/26/2021	397	98	0.24	-0.22	0.03	0.22	41	Female	Diploma	Self-employee		Degree & above	Both	Rent		3	4	Metal/corrugated iron		Vinyl or asphalt strips/plastic tile		Cement blocks		1	Ventilated improved pit latrine	#NULL!	Piped into dwelling/yard/plot		1	1	1	0	0	1	1	1	1	1	1	0	0	1	0	0	0	0	Electricity	1	Married
5/24/2021	398	98.1	-0.72	0.23	-0.37	-0.84	37	Male	Primary school	Self-employee		Secondary school	Both	Rent		2	3	Metal/corrugated iron		Cement		Wood with Mud		1	Shared facility	#NULL!	Piped into dwelling/yard/plot		1	1	1	0	0	0	1	1	1	1	0	0	1	1	0	0	0	0	Electricity	1	Married
5/25/2021	399	97.1	-0.34	-0.88	-0.75	-0.32	44	Female	Primary school	House wife		Secondary school	Father	Rent		2	3	Metal/corrugated iron		Earth/sand		Wood with Mud		1	Shared facility	#NULL!	Public tap/standpipe		1	1	1	0	0	0	1	1	0	1	0	0	0	1	0	0	0	0	Charcoal	1	Single
5/24/2021	400	94.2	-1.51	1.56	-0.16	-1.75	27	Female	Diploma	Non-government employee		Diploma	Mother	Rent		3	3	Metal/corrugated iron		Cement		Cement blocks		1	Ventilated improved pit latrine	#NULL!	Piped into dwelling/yard/plot		1	1	1	0	1	1	1	1	1	1	1	0	1	1	0	0	0	0	Electricity	1	Married
5/27/2021	401	88	-1.53	-0.22	-1.12	-1.53	25	Male	No education	House wife		No education	Father	Rent		2	3	Metal/corrugated iron		Cement		Cement blocks		1	Flush/pour flush not to sewer/septic tank/ pit latrine	#NULL!	Piped to neighbor		1	0	1	0	0	0	1	0	1	0	0	0	0	1	0	0	0	0	Charcoal	1	Married
44414	402	79	-0.61	-1.65	-1.31	-0.39	22	Female	Secondary school	Non-government employee		Diploma	Both	Rent		2	4	Cement		Cement		Wood with Mud		1	Flush/pour flush to sewer system/septic tank/pit latrine	#NULL!	Piped into dwelling/yard/plot		1	1	1	0	0	1	1	1	0	1	1	0	1	1	0	0	0	0	Electricity	1	Married
5/24/2021	403	92	-0.83	-0.01	-0.54	-0.87	30	Male	Secondary school	Merchant		Secondary school	Both	Rent		2	3	Metal/corrugated iron		Vinyl or asphalt strips/plastic tile		Stone with lime/cement		1	Flush/pour flush to sewer system/septic tank/pit latrine	#NULL!	Piped into dwelling/yard/plot		1	1	1	0	0	1	1	1	1	1	0	0	1	1	0	0	0	0	Electricity	1	Married
44202	404	85	0.1	-1.09	-0.48	0.24	27	Female	Primary school	House wife		Secondary school	Father	Private		2	6	Metal/corrugated iron		Cement		Wood with Mud		1	Shared facility	#NULL!	Piped into dwelling/yard/plot		1	1	1	0	0	1	1	1	1	1	1	0	0	1	0	0	0	0	Electricity	1	Married
5/24/2021	405	100	-1.14	-1.61	-1.71	-1.02	54	Male	Secondary school	Non-government employee		Secondary school	Both	Private		2	4	Metal/corrugated iron		Vinyl or asphalt strips/plastic tile		Wood with Mud		1	Flush/pour flush not to sewer/septic tank/ pit latrine	#NULL!	Piped into dwelling/yard/plot		1	1	1	0	0	1	1	1	0	1	1	0	1	1	0	0	0	0	Electricity	1	Married
5/24/2021	406	84	-1.48	-1.53	-1.91	-1.4	28	Female	Primary school	Non-government employee		Secondary school	Both	Private		3	2	Metal/corrugated iron		Ceramic Tiles		Cement blocks		1	Flush/pour flush to sewer system/septic tank/pit latrine	#NULL!	Piped into dwelling/yard/plot		1	0	1	0	0	0	1	0	1	1	1	0	1	1	0	0	0	0	Electricity	1	Married
5/24/2021	407	101	-1.55	0.37	-0.82	-1.69	41	Male	Primary school	House wife		Secondary school	Father	Rent		2	4	Metal/corrugated iron		Earth/sand		Cement		1	Flush/pour flush not to sewer/septic tank/ pit latrine	#NULL!	Piped into dwelling/yard/plot		1	1	1	0	0	0	1	0	1	1	0	0	1	1	0	0	0	0	Charcoal	1	Married
5/19/2021	408	80	0.29	-2.25	-0.94	0.71	22	Male	Primary school	House wife		Secondary school	Father	Rent		2	4	Metal/corrugated iron		Cement		Cement		1	Shared facility	#NULL!	Piped into dwelling/yard/plot		1	1	1	0	0	1	1	0	0	1	1	0	1	1	0	0	0	0	Charcoal	1	Married
44261	409	89	0.15	-2.22	-1.13	0.49	38	Male	Primary school	House wife		Secondary school	Father	Rent		1	4	Metal/corrugated iron		Earth/sand		Wood with Mud		0		#NULL!	Piped into dwelling/yard/plot		1	1	0	0	0	0	1	0	1	1	0	0	1	1	0	0	0	0	Electricity	1	Married
5/19/2021	410	71.5	2.65	-0.55	1.8	2.74	9	Male	Primary school	House wife		Secondary school	Father	Private		3	3	Metal/corrugated iron		Cement		Cement		1	Shared facility	#NULL!	Piped into dwelling/yard/plot		1	1	1	0	0	1	1	1	1	1	1	0	0	1	0	0	0	0	Electricity	1	Married
44261	411	69	-0.61	-2.41	-1.73	-0.4	11	Male	Primary school	House wife		Secondary school	Father	Rent		2	3	Metal/corrugated iron		Carpet		Wood with Mud		1	Shared facility	#NULL!	Piped into dwelling/yard/plot		1	1	1	0	0	0	1	0	1	1	0	0	0	0	0	0	0	0	Wood	1	Married
[truncated: 113 more columns]
